# Supplementary material for: C9orf72-catalyzed GTP loading of Rab39A enables HOPS-mediated membrane tethering and fusion in mammalian autophagy
Source: Nat Commun. 2023 Oct 11;14:6360. doi: 10.1038/s41467-023-42003-0 (PMC10567733; doi:10.1038/s41467-023-42003-0)
Supplement: Supplementary file 3 — Supplementary Data 1 [file 41467_2023_42003_MOESM3_ESM.xlsx]

## Sheet: Sheet1
Accession number	Protein description	Mascot score	MW	matched queries	matched peptides
IPI00006865	SEC22B Vesicle-trafficking protein SEC22b	6387	24578	143	19
IPI00295851	COPB1 Coatomer subunit beta	4483	107074	124	43
IPI00003865	HSPA8 Isoform 1 of Heat shock cognate 71 kDa protein	4473	70854	120	37
IPI00304925	HSPA1B;HSPA1A Heat shock 70 kDa protein 1A/1B	4359	70009	129	38
IPI00911039	HSPA1B;HSPA1A cDNA FLJ54408, highly similar to Heat shock 70 kDa protein 1	3705	63885	102	32
IPI00220219	COPB2 Coatomer subunit beta~	3119	102422	88	34
IPI00171407	STXBP5 Isoform 1 of Syntaxin-binding protein 5	2452	127492	66	27
IPI00001985	VPS18 Vacuolar protein sorting-associated protein 18 homolog	2344	110116	75	34
IPI00305438	VPS16 Isoform 1 of Vacuolar protein sorting-associated protein 16 homolog	1942	94634	55	25
IPI00010438	SNAP23 Isoform SNAP-23a of Synaptosomal-associated protein 23	1824	23340	44	14
IPI00028051	VPS41 Isoform Long of Vacuolar protein sorting-associated protein 41 homolog	1761	98503	59	25
IPI00008569	YKT6 Synaptobrevin homolog YKT6	1095	22403	31	12
IPI00030911	VAMP8 Vesicle-associated membrane protein 8	885	11431	24	6
IPI00639909	SNAP47 Isoform 1 of Synaptosomal-associated protein 47	827	52529	16	9
IPI00553138	VAMP2 Vesicle-associated membrane protein 2	710	12655	13	6
IPI00001618	RAB39 Ras-related protein Rab-39A	645	24991	19	8
IPI00031242	SEC16A Isoform 5 of Protein transport protein Sec16A	622	235607	17	9
IPI00219648	VAMP4 Isoform 2 of Vesicle-associated membrane protein 4	557	16230	12	6
IPI00289876	STX7 Isoform 1 of Syntaxin-7	357	29797	10	6
IPI00013930	STX6 Syntaxin-6	324	29158	7	4
IPI00013236	VAMP7 Isoform 2 of Vesicle-associated membrane protein 7	132	30197	6	3
