# Supplementary material for: C9orf72-catalyzed GTP loading of Rab39A enables HOPS-mediated membrane tethering and fusion in mammalian autophagy
Source: Nat Commun. 2023 Oct 11;14:6360. doi: 10.1038/s41467-023-42003-0 (PMC10567733; doi:10.1038/s41467-023-42003-0)
Supplement: Supplementary file 5 — Source Data [file 41467_2023_42003_MOESM5_ESM.zip]

Archive with 3 entries (3 files):
- NCOMMS-22-37732B_MainFig_SourceData.xlsx
- NCOMMS-22-37732B_MAIN_GELS.pdf
- NCOMMS-22-37732B_SupFig_SourceData.xlsx
