# Supplementary material for: C9orf72-catalyzed GTP loading of Rab39A enables HOPS-mediated membrane tethering and fusion in mammalian autophagy
Source: Nat Commun. 2023 Oct 11;14:6360. doi: 10.1038/s41467-023-42003-0 (PMC10567733; doi:10.1038/s41467-023-42003-0)
Supplement: Supplementary file 5 — Source Data [file 41467_2023_42003_MOESM5_ESM.zip › NCOMMS-22-37732B_MainFig_SourceData.xlsx]

## Sheet: Figure 1d-e
Figure 1D	representative experiment	Time (s)	T-(GTP)Rab2+ V-control(NO VAMP8)	T-(GTP)Rab2+ V-(GTP)Rab7	T-(GTP)Rab2+ V-(GTP) Rab7+HOPS-2	T-(GTP)Rab2+ V-(GTP)Rab7+HOPS-4	T-(GTP)Rab2+ V-(GTP)Rab7+HOPS-6	T-(GTP)Rab2-HOPS-2+ V-(GTP)Rab7-HOPS-4	independent repeat 1	Time (s)	T-(GTP)Rab2+ V-control(NO VAMP8)	T-(GTP)Rab2+ V-(GTP)Rab7	T-(GTP)Rab2+ V-(GTP) Rab7+HOPS-2	T-(GTP)Rab2+ V-(GTP)Rab7+HOPS-4	T-(GTP)Rab2+ V-(GTP)Rab7+HOPS-6	T-(GTP)Rab2-HOPS-2+ V-(GTP)Rab7-HOPS-4	independent repeat 2	Time (s)	T-(GTP)Rab2+ V-control(NO VAMP8)	T-(GTP)Rab2+ V-(GTP)Rab7	T-(GTP)Rab2+ V-(GTP) Rab7+HOPS-2	T-(GTP)Rab2+ V-(GTP)Rab7+HOPS-4	T-(GTP)Rab2+ V-(GTP)Rab7+HOPS-6	T-(GTP)Rab2-HOPS-2+ V-(GTP)Rab7-HOPS-4			Figure 1E	T-(GTP)Rab2+ V-control (NO VAMP8)	T-(GTP)Rab2+ V-(GTP)Rab7	T-(GTP)Rab2+ V-(GTP)Rab7+HOPS-2	T-(GTP)Rab2+ V-(GTP)Rab7+HOP-4	T-(GTP)Rab2+ V-(GTP)Rab7+HOP-6	T-(GTP)Rab2-HOPS-2+ V-(GTP)Rab7-HOPS-4
		0.25	0	0	0	0	0	0		0.25	0	0	0	0	0	0		0.25	0	0	0	0	0	0				0.3829	4.52741	4.05307	4.26687	4.4645	4.02862
		15.9062	0.367039	-0.229004	-0.101208	0.441471	0.174633	-0.344852		15.9388	0.53083	0.852024	0.135681	0.165642	-0.00635528	-0.112946		15.9388	-0.224411	0.144608	-0.159744	-0.208801	-0.0296516	0.0242157				-0.00032807	8.48568	8.37924	8.96977	8.8344	7.38402
		47.4025	0.407906	0.270706	0.0601692	0.075634	0.382584	0.280186		47.28	0.915718	0.781467	-0.170502	-0.0622406	0.204193	0.231056		47.28	-0.123466	0.723145	0.218636	-0.460293	0.0820503	0.274143				0.760361	7.15937	7.04313	7.07863	6.4556	5.50436
		62.9762	0.571518	0.397915	0.152695	0.153725	-0.139385	0.0703964		62.9463	0.433434	1.03783	0.987671	0.105095	0.0626297	-0.114075		62.9463	0.799286	0.395515	-0.269485	-0.558441	0.328606	-0.377193
		78.6562	0.446186	0.56596	0.455017	-0.0408211	0.0137863	-0.0432472		78.7012	0.143433	0.963177	0.714676	0.322388	0.53038	0.696846		78.7012	-0.0222549	0.441978	0.77478	0.267742	0.601284	0.367744
		94.2375	0.207294	0.747952	0.556759	0.548298	-0.0643616	-0.0133591		94.2462	1.15153	0.687222	0.391327	1.04228	0.548721	0.115211		94.2462	-0.119408	0.719513	-0.0824661	0.566059	0.322029	0.324921
		125.416	0.186638	0.917316	0.187923	0.147499	0.400867	-0.29969		125.656	-0.0453033	1.23741	0.434013	0.798943	0.943291	0.383278		125.656	0.352592	0.563026	0.131218	0.443222	0.255028	0.473961
		140.946	0.302582	0.725147	0.177063	0.426868	0.118889	0.528282		157.141	0.645805	1.82081	1.95563	2.00998	1.55232	0.454796		141.41	-0.0483704	0.954872	0.609375	0.675102	1.05346	0.466534
		156.646	0.670414	0.613396	0.495697	0.761757	0.769039	0.111134		172.84	0.569008	2.02153	1.75699	1.88863	1.56981	0.582611		157.141	-0.267349	0.559029	0.451378	1.13298	1.03883	0.531532
		172.286	0.383484	1.46162	0.335388	0.581715	0.56815	0.488411		188.54	0.690704	2.04412	1.92525	1.8584	1.32709	0.850006		188.54	-0.337143	1.24178	0.548393	1.49308	1.11343	0.845058
		187.896	0.503544	0.90361	0.113163	0.889874	0.305492	0.576145		219.761	0.490318	2.32488	1.78098	2.22713	1.18239	0.701546		219.761	0.501053	1.59411	1.30162	0.625202	1.34889	1.52934
		219.006	0.495041	1.09388	0.287994	1.25352	0.826328	0.557758		235.376	0.301353	2.35504	1.99245	1.96997	1.46799	1.09752		235.376	0.228882	1.70613	0.671204	1.17354	1.34778	1.10605
		234.696	0.289524	0.824356	0.787991	0.892876	0.833347	0.534447		266.62	0.688728	2.10421	2.11241	1.9641	2.36115	1.24677		250.936	0.307686	2.12245	1.52561	1.62061	1.4724	1.40409
		250.196	0.735699	0.946342	0.48246	1.07772	0.600422	0.194595		329.081	-0.1306	2.89613	2.1247	2.71625	2.79451	1.71214		266.62	0.476387	2.02554	1.04256	1.05465	1.79857	1.56612
		265.766	0.470085	1.11684	0.832993	1.03799	1.19739	0.917007		344.74	0.389236	2.72407	2.13171	2.97281	2.75877	1.67043		297.826	-0.105957	2.13731	1.43856	2.15829	2.34557	1.44594
		281.266	0.147373	1.54829	0.673672	0.972908	0.632008	0.21273		360.576	0.653526	3.26922	3.00526	3.32085	2.53188	2.14719		360.576	0.432457	2.4774	2.22285	2.28039	2.23264	1.17199
		296.716	0.203442	1.73106	0.894138	0.728714	1.03267	0.461094		376.12	0.102394	2.54953	2.89462	3.32181	2.7565	2.32856		376.12	0.503433	2.45576	2.30325	2.95321	2.40939	1.24356
		343.396	0.328651	1.61718	1.17102	0.912018	1.11976	0.856102		422.826	0.622925	3.43861	2.94726	3.30853	3.06813	2.33173		391.735	0.335068	2.50872	2.04032	2.33822	2.45315	2.23446
		358.956	0.0689354	2.00119	0.568573	1.63301	0.938995	1.40859		454.035	0.904625	4.49726	2.41024	3.47184	3.36325	2.57291		407.34	-0.0291977	2.53796	2.06528	2.48629	2.41571	2.32229
		374.557	0.633324	2.00061	1.05839	1.321	0.935905	1.2381		469.72	0.577728	4.0306	3.39756	3.57831	4.05681	3.10306		438.561	0.204277	3.37779	1.89344	2.48568	2.97927	1.81279
		390.151	0.798073	1.58527	1.09355	1.47952	1.21379	0.887554		485.36	0.881866	4.019	3.62353	3.20544	4.1376	2.28098		469.72	0.0705948	3.35112	2.50007	3.1298	2.44633	2.7191
		421.236	0.820049	1.55392	0.974762	1.39973	1.27783	1.23296		516.37	0.760895	3.82496	4.0563	3.37366	3.77903	3.06044		485.36	0.17688	3.27341	2.91348	2.61968	2.71422	2.01245
		436.867	0.534527	2.38616	0.861881	1.29502	1.35951	0.714764		531.951	0.171783	3.97747	3.48757	3.94394	4.46336	3.35239		500.92	0.0528641	3.19663	3.10435	3.29678	3.43584	1.88989
		452.466	0.195786	2.44296	1.1109	1.86209	1.13878	0.835789		547.49	0.72419	3.90781	3.58031	4.4509	3.77705	3.56197		516.37	0.617493	3.15991	3.41209	3.03346	3.07305	2.40029
		468.166	-0.184376	1.8243	1.60475	1.68248	1.38373	1.33733		563.2	0.739601	3.95824	3.60842	4.31708	4.21372	3.33355		531.951	-0.0667953	3.61407	3.18869	3.1314	3.02957	2.27364
		484.036	0.489532	1.78862	1.37438	1.89357	1.76301	1.84016		579.031	0.574287	3.72762	3.957	4.41136	4.02863	3.39426		547.49	0.877365	3.54037	2.75332	3.85874	3.73472	2.49343
		499.686	0.734966	2.44769	1.28299	1.84979	1.5365	0.694805		610.18	0.548485	4.31494	3.59022	4.16991	4.29435	3.75539		563.2	0.487442	3.29843	2.73549	3.57725	3.61855	2.49894
		530.796	0.211182	2.0736	1.55479	2.14901	1.44128	1.05184		625.841	0.72702	4.5818	3.59563	4.65614	4.03986	3.31113		579.031	0.453506	3.54997	2.60133	3.58953	4.16901	3.25379
		546.388	0.155685	2.60168	1.18352	1.77365	1.38223	1.0536		641.416	0.694176	4.50301	4.36542	4.42311	4.3608	3.98328		610.18	0.518524	3.54248	3.49323	3.74294	3.72086	3.15799
		562.106	0.735291	1.9015	1.9212	1.49098	1.83414	1.69032		672.845	1.08951	4.91001	4.07761	4.83403	4.69156	3.54008		625.841	0.419922	3.7069	3.00024	3.67211	3.87666	2.45725
		577.576	0.325245	2.10138	1.3424	1.62879	2.15768	1.48123		704.315	0.285248	4.92059	3.75053	5.00291	5.52026	4.03466		641.416	0.436897	3.68251	3.68497	3.80838	3.71808	2.4813
		593.366	0.93816	2.31321	1.23268	1.90564	1.61366	1.54741		719.955	0.918648	4.6925	4.09947	5.08327	5.01914	3.64786		672.845	-0.225311	3.9764	3.34653	4.59276	4.05456	3.23457
		624.556	0.844322	2.5329	1.3124	1.87431	1.75863	1.97105		735.606	0.708038	5.18183	4.16941	5.90585	5.64066	3.92424		704.315	0.678337	4.45859	3.62254	4.12067	4.88465	3.49039
		640.023	0.79171	2.47932	1.38624	1.54411	1.89654	1.63377		751.211	1.23001	5.01585	4.58521	5.71764	4.79832	4.10205		719.955	0.674164	4.99535	3.6961	2.97379	3.8756	3.679
		655.643	-0.25518	2.5568	1.67036	1.99029	2.23373	1.74212		766.821	0.398735	5.29593	3.75018	5.18732	4.98603	3.99989		735.606	0.654579	3.86114	3.87758	4.09011	3.79373	3.29179
		671.246	0.350487	3.00476	1.50565	1.48006	2.40701	1.23394		782.31	0.790649	5.7921	4.52471	6.12045	5.81223	3.88258		751.211	0.685272	4.55575	3.93581	4.09356	4.08443	3.63784
		686.826	0.509403	2.42479	1.58491	1.82437	2.24408	2.14026		797.83	0.74305	5.10284	4.82493	5.6993	5.32536	4.22371		766.821	0.568115	5.02533	4.03994	4.87557	3.74381	3.58327
		702.476	0.588261	2.63013	1.51379	1.76146	1.84543	1.63381		813.51	0.482803	5.83852	4.82825	5.69395	5.79768	4.71752		782.31	0.887657	4.91882	3.9056	4.39895	4.82298	3.28785
		718.116	0.78627	3.04042	1.396	2.24793	2.15091	1.89383		829.19	0.737373	5.25631	4.30306	5.30473	5.96546	4.50623		797.83	1.02926	4.6041	4.00355	4.14721	4.69408	3.58804
		733.546	0.2374	2.66541	2.03854	1.84726	1.70909	2.00683		844.89	0.548752	5.31965	5.28278	5.78382	5.43143	5.08124		813.51	0.527161	4.9595	4.56247	4.31604	4.07586	3.3506
		749.206	0.559349	2.62083	1.96277	1.97555	2.13803	2.36702		860.51	0.462234	5.59015	4.43163	5.86283	5.2065	4.12062		829.19	1.03781	4.87054	3.82355	4.03211	4.23599	4.02566
		764.862	0.355232	2.69648	2.07969	2.0853	2.01653	2.50893		876.146	0.61618	5.27028	4.73492	5.72767	6.52799	4.87837		844.89	0.621307	3.77741	4.95246	3.83456	4.31277	3.23212
		780.626	0.595417	2.93876	1.7046	1.51301	1.91296	1.56359		907.3	0.584373	5.71454	4.74843	5.67976	5.99438	4.84953		860.51	0.168831	4.93572	3.93658	4.04811	4.77048	3.36734
		796.366	0.561554	2.93729	1.52763	2.25647	2.22575	1.90277		922.861	0.46656	5.50259	5.34058	5.9932	5.8363	4.52946		876.146	0.58963	4.73279	4.11263	4.47917	4.43109	3.23027
		812.016	0.0351715	2.52618	1.71831	1.98922	1.91276	1.60262		938.666	0.946037	6.63527	4.95201	5.82275	6.75503	4.91564		907.3	0.337364	4.52495	4.83441	4.34537	4.55588	3.88825
		827.466	0.352245	2.97212	1.97712	2.23695	1.89832	1.96574		954.391	0.461052	5.83833	4.95711	6.26589	6.37654	4.98872		922.861	0.847549	5.14941	4.18585	5.14676	4.24301	3.86399
		843.026	0.39687	3.17934	1.62602	2.06298	2.44099	1.98959		970.04	0.0469818	5.62595	5.10083	5.95947	6.23032	4.92807		938.666	0.452026	5.0592	4.44846	4.98462	5.12128	3.91317
		858.736	0.440613	3.17359	2.0713	2.2925	2.5568	2.03048		985.655	0.459335	6.04549	5.91147	6.36623	5.99094	4.59689		954.391	0.253174	4.9094	4.39691	4.83902	4.70409	3.49821
		874.328	0.567459	3.10223	1.51008	2.3272	2.67763	1.92437		1001.28	0.217979	6.08237	5.45692	6.56491	5.8119	5.07685		970.04	-0.138741	5.61957	4.5704	4.15131	4.18285	3.84208
		889.926	0.17844	3.18513	2.20548	2.24689	2.52972	1.87438		1032.47	0.442207	5.78806	5.52687	6.09772	6.6392	4.93397		985.655	0.847298	4.81739	4.40036	4.80246	5.14559	3.99723
		905.622	0.947037	3.17173	1.86005	2.1649	2.50441	2.03465		1063.81	0.369598	5.98213	5.09519	6.39259	6.39365	4.62782		1001.28	0.176048	4.83207	4.77218	5.41628	5.07761	4.55998
		921.206	0.489838	2.74607	2.04249	2.28053	2.13612	2.08803		1079.47	0.797226	6.9272	5.78932	7.08703	6.5063	5.58792		1032.47	0.121124	5.65867	4.73158	5.22647	4.98634	3.96038
		936.852	0.286991	3.10039	1.82643	2.39337	2.89696	2.27392		1095.07	0.689003	6.23875	5.83735	6.5172	5.84873	5.14754		1063.81	0.329224	5.33386	4.75706	4.55806	4.87186	3.98619
		952.396	0.203602	3.08121	2.20794	3.02668	3.04178	2.14848		1110.74	1.12328	6.92465	6.03678	6.72231	6.85869	4.4616		1079.47	0.606209	5.97405	4.89652	5.38265	5.37194	4.46489
		968.052	0.654057	2.87231	1.84048	2.0643	2.61026	2.75508		1141.76	0.655861	6.69619	5.64617	6.92899	6.72429	5.66595		1095.07	0.320763	4.96976	4.21702	5.09869	4.53355	3.73717
		983.688	0.775291	3.16565	2.56236	3.21563	2.33022	2.07132		1173.06	0.521851	6.06223	5.98771	6.55386	6.84341	5.54372		1110.74	0.173721	5.64632	5.15832	5.19703	4.94739	4.01517
		999.282	0.117352	3.16426	2.32439	2.9742	2.44991	2.05864		1188.71	0.354156	6.36862	6.27621	6.8898	6.44188	5.33796		1141.76	0.12468	5.41109	5.50317	5.18729	5.00173	4.10074
		1014.88	-0.124451	3.04656	2.32725	2.63717	2.69506	2.20881		1204.26	0.512863	7.2542	6.2696	7.18977	7.1386	5.76202		1173.06	0.85379	5.19275	5.51112	4.78177	5.46616	4.84578
		1030.58	0.518536	3.70978	2.25025	2.48619	3.05772	2.66148		1219.84	0.349045	7.3075	6.15359	7.30885	7.0102	5.50351		1188.71	-0.0824966	5.15463	5.29192	5.97512	5.00939	4.61772
		1046.4	0.420975	2.9953	2.35601	3.01078	2.27325	2.39631		1251.29	0.166573	6.83215	6.77716	7.55225	7.25587	5.69746		1204.26	0.674377	5.37154	4.99551	5.22961	5.72503	4.30282
		1061.97	0.11507	3.36691	2.32751	3.07974	2.73521	2.54939		1282.49	0.506317	6.61402	6.60973	7.48067	7.70131	5.90056		1219.84	0.394073	5.96413	5.53324	5.62244	5.52721	4.08973
		1077.48	0.302578	2.95938	2.85562	3.0926	2.68341	2.60143		1298.16	0.622917	6.9855	6.88013	7.10086	6.68237	6.14516		1251.29	0.321869	6.00232	5.52979	6.13231	5.32907	4.67913
		1093.12	0.7589	3.7876	2.61819	3.25043	2.97455	2.41068		1313.84	0.540802	7.49933	6.25675	7.49997	7.29108	5.79758		1282.49	-0.171516	5.94064	4.79705	5.78117	5.07423	4.84332
		1108.7	0.54792	3.46281	2.16845	2.95237	2.79615	2.28664		1329.48	0.18187	7.12718	6.89431	7.6534	7.83508	5.9502		1298.16	0.64666	5.88905	6.12369	5.97709	5.67506	4.60379
		1124.21	0.841358	3.75408	2.42125	3.22959	2.23386	2.78246		1345.04	0.224586	6.89632	5.86465	7.75999	7.15237	5.92873		1313.84	0.351143	5.97478	5.23446	5.76682	5.57474	4.77172
		1139.95	-0.0513382	3.59937	2.59884	2.78766	3.20814	2.23042		1360.69	0.308456	7.44025	6.55156	7.45504	7.44699	6.07835		1329.48	0.46328	6.39874	5.63727	5.61067	5.56365	4.66391
		1155.65	0.508354	3.22294	2.66297	2.52052	2.98842	2.33115		1376.22	0.189835	7.72792	6.69083	7.3004	7.41985	5.81161		1345.04	0.208336	5.71224	5.52845	5.76727	5.20983	4.5954
		1171.37	0.766575	3.23687	2.56962	3.31004	3.2518	2.48029		1391.92	0.817696	7.63018	6.80945	7.3978	7.95303	6.92474		1360.69	-0.158012	5.8677	5.59016	6.02353	5.68475	5.02724
		1186.94	-0.00490952	3.44184	2.9224	2.88328	2.8368	2.23639		1407.66	0.652061	7.66285	6.43585	7.97687	8.00229	5.92777		1376.22	0.580589	6.20652	5.55135	6.16429	5.19044	5.18264
		1202.62	0.418983	3.85385	2.90707	2.67796	2.86313	2.27465		1423.19	0.990776	7.37808	6.55026	7.5535	8.33179	6.0874		1391.92	0.433052	6.28788	5.53513	5.59759	5.79897	5.30597
		1218.18	0.857872	3.43609	3.1261	3.2546	3.50105	2.42018		1454.57	-0.0325852	6.84826	7.01992	7.8645	7.34588	6.73917		1407.66	0.513382	6.30619	5.52956	5.66457	5.51871	5.0999
		1233.71	0.535683	3.82594	2.69524	3.31166	3.13594	2.49312		1470.2	0.646042	7.68616	6.53176	8.0667	7.61292	6.8373		1423.19	-0.0536041	5.76514	5.917	6.23255	6.06381	5.34443
		1249.4	0.214127	3.5404	2.56278	3.04854	2.65493	2.68677		1485.69	0.498528	7.60764	7.02901	7.90163	7.89778	6.6445		1454.57	0.415436	6.51523	5.98353	6.11631	6.17865	5.14656
		1264.94	0.264595	3.33478	2.85001	2.97677	3.00549	2.69144		1501.25	0.814301	7.55043	7.02311	8.32058	8.21346	6.23579		1470.2	0.280685	6.54282	6.7261	6.47429	6.57043	5.36102
		1280.46	0.753506	3.48505	3.11164	2.66281	2.95387	2.85015		1516.71	0.278206	7.4777	6.85651	8.79645	7.69188	6.33665		1485.69	-0.0609894	6.17243	5.87767	6.15553	6.09497	5.76583
		1296.21	0.753895	3.53078	3.156	2.98855	3.42602	2.9043		1532.36	0.823875	7.53687	7.3326	7.95867	8.20664	6.46802		1501.25	0.51741	6.78573	6.2293	6.32845	5.70814	5.35321
		1311.79	0.37664	4.21903	2.66975	3.39159	3.36649	2.68385		1547.82	0.995903	7.81249	7.34909	7.93602	7.56617	7.20504		1516.71	0.541687	6.02769	5.7204	6.0738	6.00399	5.45926
		1327.33	0.0426178	3.4414	2.70159	3.05214	3.56991	2.61362		1563.37	0.44796	7.94141	7.27968	7.91566	7.62231	6.85863		1532.36	0.184006	6.72038	6.30701	5.98943	6.21853	5.65073
		1343.02	0.289284	3.17094	2.77163	2.90891	2.95801	2.53415		1578.95	0.489204	7.78445	7.28619	8.49185	8.27566	7.13309		1547.82	0.102554	6.59212	6.05412	6.12847	5.91323	5.08387
		1358.56	0.218781	4.01482	2.48695	3.52146	3.33693	2.81294		1594.72	0.519966	8.11587	7.54336	7.72649	8.13737	6.60613		1563.37	0.676003	6.55446	6.20296	5.8378	5.90337	5.17867
		1389.69	0.198917	3.87327	2.92992	3.34521	3.43062	2.73093		1626.15	0.745766	8.14861	6.90263	8.71125	7.7954	6.51236		1578.95	0.809639	7.14297	6.09489	6.32465	6.33165	5.28215
		1405.36	0.350491	3.48275	2.7656	2.89268	3.35786	2.70784		1641.86	0.283386	7.67445	7.69957	8.55887	8.12022	6.90575		1594.72	0.769699	6.63461	6.57736	6.48749	5.95406	5.66205
		1421.03	0.360638	3.3381	3.36326	3.38918	3.28939	3.01068		1657.44	0.778481	7.56097	7.43349	8.06436	8.76698	6.68358		1626.15	0.720688	6.66103	6.50683	6.36309	6.30062	5.29008
		1436.67	0.150909	3.93753	3.11835	3.1649	3.65954	3.24931		1673.09	0.469261	8.01673	7.14121	8.01816	7.93603	7.24009		1641.86	0.22654	6.5741	6.39819	6.26332	6.30381	5.81453
		1452.36	0.654648	3.72481	2.71259	2.99902	3.44609	2.7372		1688.82	0.631775	7.70754	7.78622	8.09503	8.59971	7.19		1657.44	0.352341	6.51119	6.34312	6.53313	6.11324	4.87673
		1468.13	0.448681	3.86604	3.04187	3.73779	3.45987	3.31356		1704.48	1.52917	8.48921	7.36449	8.40808	8.54229	6.71315		1673.09	0.369644	6.92912	6.16097	5.90438	6.52702	5.61617
		1483.79	0.5257	3.8849	3.01428	3.57608	3.56693	2.86569		1720.25	0.324242	7.5384	6.88729	8.70248	8.71912	7.24648		1688.82	0.144951	6.70612	6.09857	6.7505	5.20247	5.36438
		1499.43	0.989071	4.06749	2.68826	3.4995	3.66158	3.30728		1735.94	0.424583	7.61285	7.46886	8.25256	7.70561	7.16962		1704.48	0.646751	7.22955	6.65453	6.95308	6.30769	5.46801
		1515.04	0.527279	3.6447	3.49603	3.50428	3.69676	3.16748		1751.62	0.0378723	7.87116	8.15083	8.59847	8.32523	7.62014		1720.25	-0.0568619	6.68888	6.45589	6.37732	6.56781	5.41684
		1530.65	0.0268478	3.75629	3.26472	2.93476	3.81522	3.60099		1767.33	1.2326	8.48685	8.22516	8.41006	8.49112	6.85721		1735.94	1.08599	7.04289	6.79273	6.89994	5.989	5.52963
		1546.3	0.327538	3.90621	2.98785	3.51163	3.55456	3.16684		1782.95	0.905548	7.43507	8.29916	8.12166	8.73409	7.29142		1751.62	0.619965	6.69646	6.97672	6.91097	6.63832	5.58772
		1562.07	0.117283	4.03467	3.18248	3.13104	3.77935	3.23467		1798.75	0.266182	8.27309	7.96603	8.38387	8.71003	6.72321		1767.33	0.379623	7.16235	6.53427	7.09579	6.43005	5.80713
		1577.87	0.629757	3.77253	3.0851	3.65681	3.60289	3.02269		1814.25	0.761177	8.8899	7.63902	7.97567	8.44746	7.6452		1782.95	0.968155	6.66016	6.58219	7.27566	5.94542	6.37224
		1593.43	0.284039	4.60308	3.22898	3.75365	3.58136	3.88993		1829.94	0.256104	7.65272	8.53999	8.30544	9.38831	7.52521		1798.75	0.290321	7.00665	6.51694	7.06283	6.54705	5.55715
		1609.07	0.663044	4.10096	3.31503	3.23067	3.61514	3.12042		1845.6	0.0173721	7.87815	7.88492	8.57539	8.32012	7.15037		1814.25	-0.123886	6.9009	6.50195	7.68714	6.49351	6.09643
		1624.74	0.720589	4.05734	2.92723	3.40444	3.24503	3.14942		1861.24	0.25383	8.43198	8.09215	8.45828	8.86429	7.85719		1829.94	0.430702	7.31696	6.78966	5.97588	6.83968	5.91088
		1640.41	-0.162823	4.02304	3.88236	3.50431	4.13631	3.30847		1876.82	0.414818	8.2888	8.23215	9.13961	9.01085	7.25526		1845.6	-0.16246	6.66623	7.30634	7.25603	6.59921	5.77969
		1656.04	0.299129	4.38238	3.2067	3.47289	3.88673	3.19136		1892.51	0.785408	8.06094	8.18183	8.6188	8.72968	7.2325		1861.24	0.238091	7.58354	6.75653	6.56726	6.73952	5.83759
		1671.78	-0.372231	4.06173	3.24398	3.8028	4.22679	3.10244		1908.48	0.649353	8.88052	8.45221	8.80721	8.65949	6.76266		1876.82	0.112511	7.14851	6.45206	6.35142	6.7066	6.69326
		1687.45	0.736523	4.3685	3.18028	3.55345	3.7438	2.91208		1924.14	0.17067	8.79452	8.06951	8.54337	9.1577	6.84015		1892.51	0.693176	7.6672	7.43176	6.80723	6.3905	6.13562
		1703.23	0.500313	4.10699	3.73174	3.93381	4.1124	2.92643		1939.87	0.46064	8.34451	7.78416	8.87049	9.70101	7.55229		1908.48	0.49482	7.08608	6.60082	7.35946	6.69878	5.97383
		1734.12	0.351051	4.45695	3.6819	3.70267	4.12022	3.59189		1955.43	0.65773	8.66335	8.22986	8.70008	8.9404	7.45719		1924.14	0.248611	7.21282	7.16217	6.83902	6.77362	6.31187
		1749.84	0.210724	4.4437	3.66613	3.9873	3.88284	3.47478		2002.09	-0.00032807	8.48568	8.37924	8.96977	8.8344	7.38402		1939.87	0.301506	7.11877	6.7394	7.19219	6.73769	5.81726
		1765.37	0.0341301	4.11605	3.58652	4.2252	3.97819	3.48227										1955.43	0.370628	7.34026	7.36287	7.45863	6.71348	6.64618
		1796.47	0.209831	4.25463	3.69654	3.90029	4.27923	3.53317										1986.54	0.341034	7.69789	6.73995	6.9502	6.6588	5.96053
		1812.18	0.460308	4.04593	3.5125	3.69528	3.61045	3.50016										2002.09	0.760361	7.15937	7.04313	7.07863	6.4556	5.50436
		1827.69	0.214157	4.26794	3.58051	4.15764	4.15221	3.45343
		1843.23	0.683617	4.37064	4.13272	3.85184	4.08135	3.44661
		1858.74	0.76252	4.62234	3.87141	3.72919	3.91148	3.34116
		1889.89	0.199211	4.3336	3.80435	4.00881	3.78412	3.43871
		1921.03	0.49614	3.97993	3.78091	4.13901	5.00708	3.91292
		1952.15	0.556869	4.55317	3.5181	4.12645	4.14009	3.68375
		1967.71	0.573643	3.80933	3.49805	4.38884	4.57065	3.51308
		1983.34	0.716042	4.54675	4.17839	4.1626	4.61839	3.76363
		1998.92	0.208847	4.69491	3.91917	3.74516	4.71268	3.74833
		2014.51	0.3829	4.52741	4.05307	4.26687	4.4645	4.02862

## Sheet: Figure 2b-c
LC3
	Ctrl			Rab39A KO1			Rab39A KO3
un	1	1	1	7.06	4.01	3.53	4.61	3.62	2.41
Torin1	2.83	2.49	1.53	8.51	7.31	3.68	7.39	5.06	3.92
BaA1	11.76	13.8	9.64	14.09	15.63	7.31	17.24	11.03	10.62
Torin1+BafA1	17.72	20.83	9.92	23.16	17.76	8.28	9.19	16.71	17.53
p62
	Ctrl			Rab39A KO1			Rab39A KO3
un	1	1	1	5.62	2.6	2.7	6.04	2.59	2.87
Torin1	0.82	0.81	0.81	4.69	7.31	3.19	5.27	2.27	3.58
BaA1	1.82	2.02	3.62	4.9	1.42	2.94	4.5	1.06	5.14
Torin1+BafA1	2.13	2.35	2.47	6.77	1.63	3.78	9.19	6.71	3.51

## Sheet: Figure 2f
Ctrl	Rab39A KO1	Rab39A KO3
3	11	11
5	7	18
3	13	9
8	20	10
8	10	21
9	16	10
5	11	17
10	10	14
6	8	12
5	14	13
8	12	15
8	17	18
8	12	11
4	14	16
8	16	12
5	10	8
12	9	12
6	13	5
7	16	7
10	9	14
11	12	9
6	13	15
7	15	16
12	16	16
15	22	17
8	19	10
9	18	17
12	11	22
13	7	15
15	8	15
8	13	23
6	13	14
10	15	17
8	14	21
7	14	19
7	15	11
4	14	13
6	17	14
8	9	10
9	7	17
7	13	21
8	13	12
6	12	18
7	13	24
7	10	16
6	6	15
8	11	7
3	16	8
10	13	11
3	8	14
4	15	17
5	14	9
6	14	17
9	15	14
9	16	17
11	13	15
11	17	15
7	14	11
8	16	13
8	17	19
6	13	21
6	7	14
7	8	11
6	19	16
10	8	20
13	21	16
12	15	9
7	9	12
3	16	8
9	9	7
8	10	18
10	16	15
6	13	6
12	25	16
7	14	13
9	15	23
3	14	14
9	12	16
10	11	8
7	14	10
8	10	10
8	9	14
15	14	15
5	14	10
4	18	13
6	7	14
8	9	15
4	18	11
3	15	12
7	12	13
3	10	8
4	12	11
4	13	16
4	7	17
5	11	21
4	22	10
3	17	14
10	10	10
7	14	18
11	13	11
5	19	19
6	8	14
4	10	15
5	17	16
6	13	12
13	11	17
11	15	16
15	11	13

## Sheet: Figure 2h
Ctrl	Rab39A KD
78.9474	26.9231
58.3333	30.5882
71.4286	31.746
72.093	29.4737
70.5882	18.1818
47.6191	34.2857
77.9221	23.6842
71.875	12.766
63.4615	77.551
58.3333	51.1811
87.5	27.5
42.8571	26.1538
66.6667	40
48.2143	14.4737
63.0631	31.5789
53.4483	44.8276
48.9796	23.6364
81.25	15
76.9231	42.7083
31.25	14.8148
70.7317	18.5185
63.4615	9.67742
61.9048	14.4928
88.2353	34.4262
64.7059	14.0625
57.8947	36.3636
42.8571	5.88235
77.1242	20.5882
70.2703	28.4553
58.5586	6.77966
58.6957	4.61538
89.3617	15.2174
47.2222	22.5
45.5696	24.1379
58.8235	27.451
76	11.1111
44.8276	9.47368
35.2941	9.67742
54.902	30
66.6667	24.5614
33.3333	33.3333
54.5455	17.3913
35.4839	25
54.1667	17.8571
39.4737	52.1739
52.6316	38.3117
76.7442	20.7407
71.4286	20.2381
40.5405	8.24742
74.4444	39.2857
50	35.1351
60	30.1887
43.2836	56.4516
63.6364	57.3529
49.2308	15.5963
90.3226	23.913
61.8182	16.5746
47.8261	25
62.963	18.5185
43.9394	20.8791
81.8182	29.7619
35	31.5789
38.983	28
26.8293	11.5942
44	21.6667
69.0476	8.33333
72.7273	17.3913
76.3636	16.7785
48.5294	13.8462
71.6667	16.1905
82.2222	28.4848
61.1111	18.8034
50.7246	14.9425
44.0945	35.2941
82.7586	17.8571
25	17.3077
24.1379	8
48.1482	37.1134
25.7143	26.6667
54.8387	14.2857
40.5904	27.2727
38.2979	40.9091
62.1622	16.6667
39.2857	34.1463
33.3333	19.3798
58.5366	30.5263
44.8	12.1849
60	14.2857
46.6667	17.8218
36.3636	13.8462
37.8788	4.85437
36.7347	27.5862
39.4366	23.1884
43.038	16.6667
42.8571	12.8205
46.1078	30.8824
42.5926	10.6796
28.5714	14.6067
30.89	38.9831
52.7778	10.6667
29.5775	9.80392
44.4444	15.3846
22.7273	22.5806
64.2857	5.58659
82.0755	31.8182
73.913	46.1538

## Sheet: Figure 4a-b
Figure 4A	representative experiment	Time (s)	T-rab2+ V-control(NO VAMP8)	T-rab2+ V-rab39a	T-rab2+ V-rab39a+HOPS-6	T-rab2+ V-rab39a+HOPS-4	T-rab2+ V-rab39a+HOPS-2	(GTP)T-rab2-HOPS-2+ V-rab39a-HOPS-4	independent repeat 1	Time (s)	T-rab2+ V-control(NO VAMP8)	T-rab2+ V-rab39a	T-rab2+ V-rab39a+HOPS-6	T-rab2+ V-rab39a+HOPS-4	T-rab2+ V-rab39a+HOPS-2	(GTP)T-rab2-HOPS-2+ V-rab39a-HOPS-4	independent repeat 2	Time (s)	T-rab2+ V-control(NO VAMP8)	T-rab2+ V-rab39a	T-rab2+ V-rab39a+HOPS-6	T-rab2+ V-rab39a+HOPS-4	T-rab2+ V-rab39a+HOPS-2	(GTP)T-rab2-HOPS-2+ V-rab39a-HOPS-4
		0.25	0	0	0	0	0	0		0.25	0	0	0	0	0	0		0.25	0	0	0	0	0	0
		15.835	-0.60359	0.765408	1.26215	0.321232	0.308075	0.563896		15.835	0.565895	0.511421	0.339401	1.24408	0.284592	0.184761		15.835	-0.132385	0.241226	0.464325	0.702499	0.139076	0.313354		Figure 4B	T-rab2+ V-control(NO VAMP8)	T-rab2+ V-rab39a	T-rab2+ V-rab39a+HOPS-6	T-rab2+ V-rab39a+HOPS-4	T-rab2+ V-rab39a+HOPS-2	(GTP)T-rab2-HOPS-2+ V-rab39a-HOPS-4
		31.4837	-0.17613	0.326214	0.267166	0.239536	0.763329	0.816429		31.4837	0.201012	-0.473801	1.08729	1.17401	0.627548	1.02178		31.4837	-0.0135193	0.326981	0.170147	0.397823	0.0899429	0.474953			0.086197	4.83437	3.70326	4.76089	4.06033	8.59158
		47.19	-0.11645	1.16901	0.529434	0.643623	0.836205	1.12057		47.19	0.414452	0.185562	0.31591	1.49216	-0.0727081	0.270355		47.19	0.343735	0.599926	0.259659	0.405628	0.189186	1.07491			-0.104874	9.13698	7.7908	9.28925	10.3702	13.7101
		62.84	0.426758	0.973637	0.619259	0.151199	1.13703	1.34538		62.84	0.973114	1.16231	0.853508	2.03143	0.138298	0.972488		62.84	-0.344276	0.354465	0.890465	0.0503159	-0.0588608	1.01163			0.479919	3.70778	3.14642	6.06668	5.62688	9.18906
		78.6438	0.118759	1.11331	1.13713	0.469242	1.41401	1.14162		78.6438	-0.0205917	1.01325	1.0694	1.00323	1.55444	0.532822		78.6438	0.187241	1.36589	0.807556	0.416649	-0.0172043	1.25488
		94.3337	0.2715	1.19043	1.05421	1.06128	0.201305	1.31515		94.3337	0.367485	1.32858	1.31708	2.04438	1.43921	0.76088		94.3337	-0.0978775	1.38971	0.0335922	0.698212	-0.0643616	1.25464
		110.094	0.234306	1.19886	2.01312	1.03939	1.3238	0.830994		110.094	0.481018	1.21343	1.79626	2.26399	1.40813	1.12254		110.094	0.434189	1.04955	0.778946	0.869186	0.598862	1.40193
		125.675	0.268471	1.26063	0.814659	1.42573	0.628304	1.25803		125.675	0.50116	1.58331	2.16817	2.66566	1.17438	1.55672		125.675	-0.120186	1.30279	0.391754	0.905148	0.998535	2.34087
		141.329	0.155754	1.19841	1.25287	0.938511	0.874699	1.25713		141.329	0.779923	2.70025	2.5681	2.82183	1.94026	1.37956		141.329	-0.0529327	1.54161	0.486984	1.18693	0.455338	1.88074
		156.879	0.589798	1.42399	1.02585	1.12403	1.16907	1.58688		156.879	0.506813	2.57687	1.86846	2.99089	2.1392	2.2399		156.879	0.170288	2.0864	0.726021	0.521671	0.631081	2.20614
		172.56	-0.41344	1.538	1.60369	1.36195	0.868156	2.185		172.56	-0.122253	3.21679	2.36456	2.79994	2.20251	1.12216		172.56	0.253609	2.15062	0.687889	1.03738	0.745537	2.01852
		188.24	-0.66074	1.55916	1.05855	1.77867	1.11258	2.49335		188.24	0.227448	2.44899	2.80332	2.37698	3.14458	2.26847		188.24	-0.326263	2.37617	0.557098	1.89643	0.963348	2.21759
		203.894	-0.17124	1.49772	1.22058	1.26333	0.897507	3.10725		203.894	0.974571	2.78668	2.20514	3.09407	2.55098	2.32732		203.894	0.613228	2.67457	0.0664673	1.31607	0.890938	2.69233
		219.505	0.277374	1.94312	1.04523	1.57309	1.04202	2.55344		219.505	-0.236565	2.97349	2.00645	3.18904	3.57047	1.99654		219.505	0.420441	2.37796	0.583199	1.86434	1.43376	3.10175
		235.145	0.33596	1.34867	1.12491	1.60532	1.8704	2.59853		235.145	0.75946	3.77207	1.8747	3.59257	3.06228	2.59224		235.145	0.4683	2.58572	1.08624	1.92003	1.56452	3.15977
		250.915	-0.1197	1.20863	1.39308	1.49588	1.26802	2.40009		250.915	0.11377	3.51958	2.3876	3.71702	3.62025	2.01547		250.915	0.502991	2.46355	0.716232	1.81989	1.31659	3.49046
		266.624	-0.35488	1.72951	1.38333	1.7058	1.55196	2.07715		266.624	0.446114	3.62858	2.90775	3.41065	2.87415	1.8202		266.624	0.348663	2.91775	0.449303	1.80496	1.85583	3.81596
		282.324	0.134682	1.9406	1.48246	2.19553	1.28074	2.77884		282.324	0.0706711	4.3336	3.18143	3.97254	3.89008	2.33631		282.324	-0.113472	2.46408	0.850166	2.18312	2.23717	3.47552
		297.885	0.731987	1.47686	1.27396	1.60691	1.38978	3.1819		297.885	0.569496	3.72326	2.61298	4.08598	3.74091	2.31411		297.885	0.0344772	2.54306	0.951233	2.13679	1.51242	3.58768
		313.525	0.129807	1.66008	1.73718	1.9802	0.931858	2.36851		313.525	0.490379	4.16689	2.87762	3.33784	3.87257	2.40144		313.525	0.300201	3.11309	0.911659	2.2709	1.84751	3.90645
		329.004	0.177696	2.20905	2.00347	1.61033	1.65761	3.00282		329.004	0.426392	3.79337	3.39197	4.40673	3.82252	2.6823		329.004	0.389214	3.31907	0.487831	2.10361	1.82396	3.94862
		344.545	0.936478	2.13991	1.64254	1.69869	1.46844	3.34753		344.545	-0.247299	4.34369	3.16586	4.58833	4.08152	2.39586		344.545	0.524101	3.21179	1.2092	2.37578	1.82935	3.93024
		360.194	0.229675	2.25553	1.80974	2.43696	1.7726	3.81223		360.194	-0.299995	4.3872	3.45963	4.40337	4.31905	2.44405		360.194	-0.015358	2.81361	0.51545	2.13992	1.82935	3.82933
		375.865	1.18686	2.01413	2.2099	1.80456	1.82705	2.74079		375.865	-0.433327	3.619	4.13216	4.26813	4.15615	2.56948		375.865	0.0155029	3.31199	0.614021	2.29435	2.21466	4.06821
		391.584	0.758987	1.89068	1.96895	1.92633	2.25817	3.44152		391.584	0.114433	4.97999	3.86533	4.48295	4.73148	3.38663		391.584	0.581474	3.24996	0.937515	2.46769	1.80113	3.87724
		407.175	0.856354	2.29089	2.00636	2.13632	1.82872	3.95975		407.175	0.762367	4.51292	3.49417	4.88828	4.9427	2.92904		407.175	0.738182	2.92641	1.07381	2.85303	2.2593	4.06586
		422.944	0.226486	2.16028	1.92005	2.30115	1.53058	4.479		422.944	0.730675	4.25903	3.9864	4.24466	4.70735	2.92124		422.944	-0.329842	3.39914	1.4415	2.22017	2.43809	4.29014
		438.635	0.146889	1.91614	1.95002	2.16414	1.47167	4.09996		438.635	0.273781	4.27736	3.46842	4.20628	5.15718	3.04861		438.635	0.230377	2.81613	1.15225	3.08934	2.47092	4.17163
		454.324	0.326202	2.232	2.56018	2.24347	1.82219	4.66207		454.324	-0.343285	4.89455	3.96534	4.79694	5.22672	3.36586		454.324	0.375854	2.87104	0.887665	2.95012	2.09376	4.52421
		469.934	0.701424	2.87576	2.16015	1.91756	1.86	4.62602		469.934	1.06645	5.40875	4.87476	4.52081	4.70891	3.59002		469.934	0.386543	3.49774	0.966225	2.85564	2.70866	4.28605
		485.44	0.648674	2.47389	2.16902	2.39525	2.02109	4.6966		485.44	-0.188301	5.25745	3.80719	5.65537	5.75594	3.85749		485.44	0.205307	3.18565	1.25529	3.0478	2.78838	4.70222
		501.159	0.160286	2.82363	1.88552	2.46685	2.01014	3.92967		501.159	1.03383	5.88609	3.86453	4.99525	5.01471	4.11498		501.159	0.450623	3.70496	1.51875	3.36669	3.15495	4.79784
		516.744	0.729332	2.23643	2.57695	2.44941	1.71007	4.33497		516.744	-0.644394	6.10571	4.10974	5.08453	5.30638	3.77744		516.744	0.637741	3.24066	1.44862	3.34315	2.49615	5.59084
		532.304	0.424133	2.22815	2.68366	2.43795	2.47203	4.59927		532.304	-0.309273	5.65788	4.41112	5.58511	5.59235	3.42178		532.304	0.405548	3.72646	1.28637	2.95543	3.52816	4.80682
		547.959	0.428612	2.38016	2.5472	2.31884	1.39225	4.42549		547.959	0.00782776	5.84544	4.94288	4.94934	5.52158	3.79588		547.959	-0.077034	3.39927	1.30898	3.75548	2.56699	5.26021
		563.525	1.14706	3.06866	2.22853	2.42439	1.7109	4.61195		563.525	-0.588127	5.55014	4.81625	6.03323	6.20297	4.13087		563.525	0.581055	3.24464	1.47442	3.39007	3.03619	5.42474
		579.204	1.11624	2.99683	2.29652	2.52955	1.62092	4.50418		579.204	0.451592	5.95706	4.63569	4.61127	5.95916	3.83157		579.204	0.283035	3.64563	1.58826	3.10139	3.23705	5.27689
		594.704	0.646271	2.81185	2.31378	2.64931	2.0772	4.63643		594.704	0.243187	5.28781	4.24473	5.45672	6.41349	3.78364		594.704	-0.270988	3.30103	1.64717	3.61397	2.4635	5.89079
		610.389	-0.03285	2.63375	2.40374	2.85167	1.48572	4.65629		610.389	-0.430016	5.56164	4.94241	4.97004	6.45309	3.76381		610.389	0.209656	3.88768	1.35387	3.80104	2.92352	5.36691
		625.999	0.505699	2.63949	2.2444	2.51978	1.66291	4.41444		625.999	0.0967941	5.8654	4.95021	5.78756	6.0732	4.53449		625.999	-0.115715	3.38706	1.2148	4.3413	3.72522	6.42931
		641.614	0.429245	2.85237	2.22121	2.15597	1.48383	5.60238		641.614	0.202141	5.4399	5.10496	6.00615	5.80681	4.15594		641.614	-0.268845	3.57302	1.9677	4.06942	3.15299	5.19385
		657.084	0.137619	2.83228	2.76143	2.35297	1.61871	4.90763		657.084	0.403954	5.8753	5.26926	5.64977	6.72076	3.75449		657.084	0.238914	3.5895	2.09606	4.16783	2.64481	5.67104
		672.724	0.380157	2.831	2.79417	2.70339	1.71395	5.28237		672.724	0.207596	6.32336	5.15414	5.75967	6.5033	4.70404		672.724	-0.316292	3.90533	1.22012	3.92406	3.8264	6.47034
		688.304	-0.79852	2.87202	2.38106	3.22957	1.83755	5.04521		688.304	0.601036	5.97729	4.96674	5.93975	6.90924	4.57195		688.304	0.175743	3.41182	1.5229	4.28679	3.1961	5.70975
		703.844	0.578682	3.42693	2.8036	2.78981	1.89743	5.71581		703.844	-0.277573	5.74095	4.6012	5.62962	6.55882	4.30769		703.844	-0.440468	3.57021	1.20305	4.12304	3.90453	6.2308
		719.29	0.07193	3.31699	2.47573	2.66606	2.36427	5.88054		719.29	0.683434	6.20126	5.10457	6.05462	5.67699	4.81506		719.29	-0.057373	3.73214	2.26562	3.7515	3.11992	6.49908
		734.964	0.381325	3.2004	2.45792	2.77506	1.93312	5.70956		734.964	-0.171364	5.28231	4.58434	5.53745	5.62202	4.65093		734.964	-0.256752	3.6523	1.54099	4.29715	3.22336	6.25951
		750.514	0.620918	2.64166	2.5439	3.28906	1.93831	5.6981		750.514	-0.00162506	6.20815	5.08851	5.81284	7.16599	4.73415		750.514	-0.442261	3.60017	1.84801	4.12192	3.54921	6.01117
		766.045	0.376717	2.73436	2.64112	3.69493	2.53478	5.70786		766.045	0.53537	6.50185	5.17304	6.14027	6.11633	4.31945		766.045	0.158493	3.76404	1.88912	4.2177	3.5164	6.18436
		781.794	0.498451	3.06612	2.07121	3.69703	2.37914	5.33433		781.794	-0.0965652	6.2192	5.73495	5.90021	6.96313	4.57302		781.794	0.650726	3.9771	1.51573	3.73813	3.5085	6.39489
		797.264	0.250397	3.09882	2.28252	3.22939	2.44503	5.35532		797.264	0.12558	6.50966	5.31105	6.67146	7.53699	4.60847		797.264	0.0621872	3.48755	1.67236	4.12872	3.36385	6.57532
		812.925	0.816292	3.50434	2.42591	3.37227	1.97507	5.84032		812.925	0.563492	6.31539	5.41129	6.25848	6.88351	5.34105		812.925	-0.119324	3.65727	2.33272	4.26693	3.36798	6.64893
		828.644	0.600655	3.22511	2.31239	3.1545	2.11517	6.04024		828.644	0.292633	6.0528	5.21249	6.58998	7.17935	5.01532		828.644	0.647072	3.54653	1.62295	4.0719	3.71886	6.63822
		844.263	0.72422	3.67173	2.77572	3.53801	1.85869	6.06137		844.263	0.453865	6.35527	5.82825	6.38517	6.66006	4.92996		844.263	0.43309	3.63747	2.62489	3.94837	3.93272	6.14984
		859.924	0.134537	2.97231	2.41501	3.33142	2.1065	5.95774		859.924	0.538384	6.12618	5.67638	6.7731	7.30873	5.15971		859.924	0.657715	3.72371	1.66663	4.50084	3.59272	6.80243
		875.535	0.161217	3.33189	3.06416	3.3889	2.33149	5.98823		875.535	0.242996	6.61159	5.92957	6.89928	7.0575	4.98483		875.535	0.442352	3.77392	2.09527	4.62322	3.86007	6.35484
		891.084	0.005348	3.84716	2.71667	3.40918	2.33561	5.59407		891.084	-0.0551224	6.76207	5.95793	6.63837	7.41827	5.15005		891.084	0.0424194	3.84052	2.3184	4.47033	4.52766	6.6629
		906.545	0.058632	3.19651	3.1313	2.78164	3.30233	6.17429		906.545	-0.216667	7.02986	5.8184	6.2371	7.06702	5.51881		906.545	0.256485	4.03149	2.27428	4.58149	4.04333	6.89271
		922.154	0.477501	2.9166	3.21358	2.97978	2.22309	6.72004		922.154	-0.0599289	6.45259	6.06371	6.44318	7.70479	5.41859		922.154	0.632568	3.74188	2.21922	4.65394	3.52338	6.51514
		937.624	0.268486	3.38664	2.73825	3.54091	2.38317	6.56703		937.624	0.406273	6.71887	5.81741	6.89461	7.48856	5.41518		937.624	0.323112	3.60808	1.75706	4.42906	3.78024	6.74712
		953.355	-0.22838	3.61649	2.23377	3.74977	2.49299	6.54867		953.355	-0.488304	7.03267	6.15321	7.19072	7.4278	5.39602		953.355	0.146835	4.0584	1.93397	4.31079	4.15159	6.41828
		968.904	0.640083	3.56026	3.2516	3.34576	2.09345	6.61565		968.904	-0.449516	6.98197	6.14767	7.67854	7.5993	5.48857		968.904	-0.00474548	4.44284	2.10857	4.73366	4.09528	6.50867
		984.624	0.350769	3.2167	3.22863	3.52769	2.3432	5.85628		984.624	-0.0531921	6.96886	5.92078	7.10115	7.86185	5.25347		984.624	0.292191	4.15567	2.14314	4.6271	3.71326	7.03326
		1000.37	0.672119	3.33054	3.18257	3.04643	2.38998	6.23151		1000.37	-0.429703	7.23893	5.81498	6.15455	8.29323	5.44195		1000.37	-0.131447	3.85913	2.07462	4.86951	4.43475	7.05836
		1015.89	0.410538	3.15324	2.92527	3.3183	2.46253	6.16812		1015.89	-0.138313	7.11275	5.98903	6.85394	7.39637	5.3022		1015.89	-0.234444	4.11422	2.54044	4.66652	3.80591	7.34916
		1031.42	0.713837	3.47374	3.32053	4.15075	2.61825	6.66515		1031.42	-0.323906	7.28468	5.99487	7.52168	7.72194	5.68322		1031.42	-0.18409	4.71703	2.42708	4.64892	4.10776	6.94982
		1046.84	0.505814	3.2919	2.68891	3.69772	2.33026	6.37647		1046.84	-0.197578	7.71908	6.21578	6.9353	7.55403	6.12574		1046.84	-1.05729	4.33102	2.20288	4.71855	3.59241	7.44206
		1062.46	0.586365	3.1563	2.8947	4.46241	1.89136	6.62404		1062.46	-0.0290299	7.68785	6.78164	7.3792	8.06473	5.98239		1062.46	-0.637825	4.20896	2.02259	5.29143	4.39397	7.92655
		1077.99	-0.0433	3.31868	3.19329	4.67577	2.15433	6.48292		1077.99	-0.142357	7.68106	6.00684	6.67604	7.9107	6.02196		1077.99	-0.317635	4.28963	2.3672	4.82268	4.85052	6.77181
		1093.51	0.606972	3.64904	2.67337	3.45668	2.39465	7.28993		1093.51	0.452271	7.01891	7.06192	6.86501	7.83524	5.86506		1093.51	-0.0216598	4.35794	2.24908	5.11868	3.59054	7.0443
		1108.97	-0.5484	3.53766	2.81109	3.66003	2.93338	7.29775		1108.97	0.740334	6.73531	6.30503	7.97553	7.39965	5.7345		1108.97	-0.272789	4.20097	2.67988	5.32051	4.36257	7.07352
		1124.55	0.735916	3.99952	3.1052	4.10227	2.38467	7.08192		1124.55	0.340195	7.4625	6.39483	6.97756	8.72932	5.85986		1124.55	0.082222	3.72059	2.49865	5.07138	4.06345	7.59882
		1140.11	0.725578	4.1709	3.75026	4.03831	2.88039	6.88718		1140.11	0.344933	7.33109	5.93921	7.56167	7.90388	6.2131		1140.11	-0.163902	4.12373	2.29504	5.33232	4.31166	7.42827
		1155.75	0.271065	3.87783	3.07801	3.96918	2.75947	6.65655		1155.75	-0.152946	7.6228	5.91037	7.5509	8.09835	6.64526		1155.75	0.559532	4.7487	3.04172	5.13826	4.4158	7.29902
		1171.18	0.907806	3.59273	3.46776	4.03716	2.3501	7.16864		1171.18	0.473068	6.9043	6.4537	7.34878	8.53992	5.76806		1171.18	0.617165	4.07519	2.67559	5.34231	4.25301	6.98785
		1186.64	-0.14108	3.99508	3.43278	4.23046	2.57633	7.12252		1186.64	-0.20562	7.16464	6.66314	7.58843	8.37892	6.15494		1186.64	-0.253357	3.83009	2.56421	4.97828	4.0177	7.80711
		1202.19	-0.03337	3.84078	3.52217	3.91192	2.43168	6.95806		1202.19	0.288048	7.12328	6.37361	7.77135	8.31835	5.71414		1202.19	0.219704	4.17917	1.96107	4.99247	4.24443	7.69544
		1217.71	0.538841	3.72881	3.4762	3.75189	2.98877	6.65308		1217.71	0.205048	7.60699	6.35218	7.54495	8.51606	6.56487		1217.71	0.397224	4.52267	2.62159	4.97329	4.56797	6.84415
		1233.3	0.202888	3.52256	3.32313	3.80865	2.89608	7.4349		1233.3	-0.519913	7.23898	7.59291	8.08222	9.38302	6.7966		1233.3	0.403458	3.68766	2.2991	5.66094	4.31781	7.93937
		1248.78	0.410995	3.6895	2.92248	4.44818	2.63989	7.45207		1248.78	-0.0504379	7.63459	6.37387	7.29233	8.07076	6.43863		1248.78	-0.325401	3.47503	2.3222	5.11892	4.45398	7.60484
		1264.39	0.462555	4.0467	2.95583	4.56695	2.95122	7.2346		1264.39	0.197983	7.49736	6.15924	7.90056	8.48614	6.22726		1264.39	-0.543388	4.18891	2.14167	5.74949	4.86356	7.48869
		1279.95	0.22451	3.25965	3.10399	4.34664	2.43431	7.52851		1279.95	0.426018	7.35241	6.73399	7.52322	9.22222	6.92767		1279.95	0.0184708	4.52063	2.6176	5.62403	5.23772	8.11397
		1295.5	-0.49644	4.05093	3.59354	4.49008	2.19862	7.22942		1295.5	0.151634	8.15984	7.04047	7.7506	8.44283	6.35152		1295.5	0.0400238	4.14562	2.45351	4.94574	4.05655	7.42329
		1311.14	0.657341	4.00333	3.0511	3.97767	2.9443	7.47291		1311.14	0.345856	7.17789	6.48542	8.04416	9.31003	6.99619		1311.14	0.726372	4.12478	2.74141	5.08848	4.64119	6.64866
		1326.74	0.740974	3.80111	3.14294	4.58434	2.71904	7.63289		1326.74	-0.336823	7.39299	6.85307	7.64983	8.88084	6.16483		1326.74	0.29274	3.65632	2.35204	5.5978	4.62598	7.61426
		1342.23	-0.05758	4.16499	3.74965	4.71016	2.57873	7.7078		1342.23	0.316002	8.05614	7.23954	7.60732	9.20029	6.44566		1342.23	0.027504	4.4208	2.65689	5.11373	3.89592	7.48611
		1357.85	-0.06931	4.45253	2.87234	4.50466	2.54791	7.56932		1357.85	-0.102524	7.31527	6.62216	8.13987	8.30886	6.62811		1357.85	0.498398	4.01892	2.56832	5.94441	4.15807	8.03617
		1373.45	0.672058	3.65741	3.2719	4.15644	2.64761	8.22799		1373.45	0.549881	7.71658	6.92673	8.94047	8.94788	6.50143		1373.45	-0.290871	3.95664	2.94642	5.90475	5.62903	7.74389
		1389.01	-0.02895	4.19656	3.39856	4.45118	2.70595	7.43494		1389.01	0.270843	7.97921	6.93333	8.02542	9.24109	6.56395		1389.01	0.441475	4.34388	2.37473	5.00738	4.71082	7.19952
		1404.77	0.502014	3.94386	3.00835	3.99107	2.87545	7.90115		1404.77	0.0735168	8.75346	6.981	8.4769	9.32797	6.42725		1404.77	0.337814	4.32668	2.00318	5.4841	4.64309	7.54608
		1420.36	0.917732	4.07137	2.9681	4.44084	2.83	7.256		1420.36	0.54023	8.4661	7.25095	8.20821	9.05095	6.2038		1420.36	0.46611	4.36633	2.80258	5.73101	4.91716	7.21738
		1435.85	0.320183	3.87324	3.50119	4.36705	2.70013	7.92058		1435.85	-0.00973511	7.74564	6.29996	8.22598	8.89247	6.64788		1435.85	0.0611038	4.06714	2.70123	5.5946	4.80888	7.56688
		1451.62	0.289368	4.17237	3.37442	4.78095	2.96307	7.78158		1451.62	-0.0636826	7.56491	8.2024	8.15045	9.57729	6.42067		1451.62	0.363632	4.16033	2.52122	5.41236	5.42219	8.17027
		1467.46	0.287468	3.94313	3.49933	4.26352	2.89609	7.94508		1467.46	-0.357941	7.32891	7.17341	8.1083	9.66686	6.74338		1467.46	0.0734253	4.13186	2.90787	5.38426	4.47325	7.97327
		1483.09	0.361313	4.74364	3.01087	4.32653	2.79276	7.79784		1483.09	0.223686	7.91634	6.8502	8.48459	9.17618	7.23289		1483.09	0.605553	4.01294	2.33535	5.87145	4.88579	7.66767
		1498.73	0.754913	4.27692	3.83169	4.65446	2.9629	8.15112		1498.73	0.278809	8.41981	6.98435	8.31881	10.0085	7.07368		1498.73	0.352097	3.83287	2.0461	5.65679	5.03844	7.59404
		1514.69	0.102699	4.26677	3.4702	4.30258	2.62436	8.0159		1514.69	-0.338509	7.85706	6.99925	7.90302	9.5416	6.57391		1514.69	-0.472649	4.18518	2.57421	5.90847	5.15186	7.50128
		1530.34	-0.16441	4.10267	3.07639	4.26876	2.9864	8.30495		1530.34	0.438377	8.12611	6.75758	8.19231	9.09687	6.85083		1530.34	-0.0444565	3.76524	2.14376	5.58406	5.17908	7.76003
		1545.97	0.019661	4.40813	3.77074	4.17491	3.09576	8.42452		1545.97	-0.292297	7.95978	6.75705	8.4482	8.7269	6.55296		1545.97	0.125717	4.10936	2.48449	6.33204	5.1405	7.29576
		1561.64	-0.00421	4.06186	3.26126	4.94346	3.09568	8.05592		1561.64	-0.058548	8.22306	7.38009	7.74591	9.5228	7.43514		1561.64	-0.0674896	4.18257	2.84318	6.14563	4.96983	8.00848
		1577.32	0.220978	3.96973	3.69329	4.78666	3.69728	7.74632		1577.32	0.261497	8.02752	6.87582	8.57159	10.1037	6.58237		1577.32	-0.0450668	4.27842	2.19547	6.29614	5.31342	8.34395
		1592.81	0.479462	4.41972	3.82276	4.10675	3.0487	8.32286		1592.81	-0.332756	7.74331	7.12223	8.80242	9.35307	7.33231		1592.81	0.346275	3.91935	2.89224	6.19051	5.00819	8.08527
		1608.35	0.627777	4.67449	3.76797	4.02557	3.2394	8.45438		1608.35	0.105576	8.51187	7.03972	8.11464	10.504	6.60745		1608.35	0.113052	3.8854	2.36163	6.14682	5.81677	8.13799
		1623.93	0.432961	4.41532	3.83067	4.41173	3.25434	7.93903		1623.93	0.828972	8.57301	7.63046	8.33492	9.29683	7.64716		1623.93	-0.400253	3.69247	2.95133	5.90944	5.06522	8.29447
		1639.57	0.135475	4.2455	3.97034	4.90689	2.60659	8.09446		1639.57	0.510002	7.79616	6.89746	8.63132	9.52338	8.61971		1639.57	-0.295486	4.3943	2.83794	6.16418	5.37093	7.52848
		1655.16	0.013458	4.30647	3.74831	4.7005	3.338	7.7994		1655.16	0.560936	7.99514	7.66302	8.61639	9.48972	9.34694		1655.16	0.584251	3.97783	2.82055	6.32331	4.96552	8.6229
		1670.68	0.286102	4.46272	3.912	4.68893	2.95744	8.19199		1670.68	0.236252	8.07021	7.60258	8.7414	9.41147	9.54205		1670.68	0.285255	4.3169	2.40157	6.15442	4.99245	8.55471
		1686.22	0.28344	4.60782	3.91683	4.5651	3.54936	8.13633		1686.22	-0.0256195	8.53575	7.17512	8.74757	9.89898	11.1657		1686.22	1.02159	4.35987	3.25732	6.26154	5.55991	7.85762
		1701.88	-0.20245	4.37501	3.41024	4.43946	2.94138	8.46768		1701.88	0.0212784	8.65634	7.23921	8.54613	10.1805	10.9028		1701.88	-0.190247	4.29016	2.54988	6.43084	5.08477	8.27045
		1717.62	-0.08365	3.94938	3.93897	4.78515	2.88741	8.45986		1717.62	-0.00606537	8.25548	7.88156	9.08018	9.57233	10.8061		1717.62	0.331047	3.83958	2.23637	6.69378	5.20683	8.98978
		1733.32	0.144745	4.39213	4.14462	4.53053	3.133	7.74467		1733.32	0.232826	7.84441	7.44424	8.90151	9.6129	10.7885		1733.32	0.071434	3.74282	2.70319	6.17262	4.96511	8.32835
		1748.98	-0.09503	4.19347	3.70782	4.30452	3.01025	7.82838		1748.98	-0.474388	8.32124	7.6623	7.8707	9.83579	10.7477		1748.98	-0.353188	3.70044	3.60659	6.24455	5.67	8.25382
		1764.7	0.684998	4.42292	3.66746	5.26963	3.28148	8.45261		1764.7	0.267853	8.56121	8.2204	8.5157	9.61382	10.4972		1764.7	-0.332252	4.06124	3.20531	6.80239	5.3761	8.08275
		1780.31	0.940308	4.72574	4.24786	4.87758	2.9802	8.11557		1780.31	0.523476	9.16917	7.42347	8.79572	10.2412	9.28544		1780.31	0.333008	3.90275	2.29852	6.14312	5.08384	8.65347
		1796.05	0.50116	4.94933	3.82791	5.19522	3.08814	7.08518		1796.05	-0.155022	8.93121	7.58009	8.46907	9.82965	8.8661		1796.05	-0.146713	4.20401	2.72286	6.29229	5.47025	7.86829
		1811.76	0.291306	4.86574	3.69184	4.74452	3.59486	8.41946		1811.76	0.12001	8.33732	7.69904	8.91147	10.319	8.98809		1811.76	0.071228	3.64704	2.64955	6.31054	5.30186	8.9636
		1827.3	0.747849	4.51771	3.8304	4.89179	3.01955	7.98733		1827.3	-0.116364	9.27167	7.52386	9.48066	10.0145	9.38341		1827.3	-0.114021	4.46691	2.91193	6.49736	5.28146	8.62999
		1842.93	0.51593	4.55035	3.97209	5.18322	3.96598	8.67547		1842.93	-0.230301	8.36929	6.86295	8.72808	9.92921	9.4707		1842.93	0.235878	4.22097	2.95704	6.54532	5.85841	8.41897
		1858.48	0.859116	4.50291	3.7915	4.49397	2.74798	8.71704		1858.48	-0.237694	8.91367	7.34725	9.10228	10.2287	10.2715		1858.48	-0.361641	3.99106	3.25557	6.98134	6.211	8.3782
		1874.04	0.447975	5.33354	4.24862	4.98225	3.71553	8.06316		1874.04	0.0576477	8.66614	7.12556	9.07863	10.713	9.9245		1874.04	0.378677	3.46659	3.10866	6.34255	5.70988	9.12513
		1889.69	-0.04231	4.64959	3.15608	5.22619	3.68829	8.37078		1889.69	-0.216156	8.39185	7.38557	8.51846	10.3855	10.7361		1889.69	-0.124451	3.36972	3.15404	6.2354	5.86054	8.41892
		1905.15	0.223259	4.5736	4.03815	4.64944	3.64508	8.19996		1905.15	0.161179	8.214	8.06774	8.13581	9.9639	10.7658		1905.15	0.0555038	4.00863	2.67211	6.43574	5.95992	9.09217
		1920.78	0.337395	4.42062	3.7983	4.79703	3.24948	8.84565		1920.78	0.320465	8.91194	7.43461	9.15533	10.0338	11.3951		1920.78	0.358635	3.64714	2.95868	6.77764	5.5431	9.0088
		1936.36	-0.20947	4.96586	3.92317	5.19047	3.36935	8.77113		1936.36	-0.135223	9.40255	7.49053	8.78882	9.36847	11.4972		1936.36	0.346611	3.88372	2.62608	6.2878	5.46729	8.64293
		1951.98	0.127846	4.78144	3.92832	5.36253	3.6382	9.47441		1951.98	-0.180862	9.09056	7.63589	8.4587	9.92712	12.3532		1951.98	-0.209724	3.78563	3.043	6.53806	5.32595	9.04062
		1967.53	0.804138	4.78925	3.81131	4.70636	3.58613	9.06211		1967.53	0.0913467	8.30025	7.80734	8.53129	10.5344	13.1014		1967.53	0.320442	3.4143	2.62061	7.03811	5.61411	8.64707
		1983.13	-0.10629	4.70613	3.7533	5.10655	3.84004	8.59846		1983.13	0.386948	8.95524	7.58163	8.68462	10.3454	12.9955		1983.13	-0.0861664	4.25631	2.76801	6.73346	5.49394	8.42693
		1998.7	0.797401	4.95297	3.60296	5.1455	3.72716	8.86924		1998.7	0.438751	8.93473	7.9936	9.02132	11.0869	13.3428		1998.7	0.436424	4.19071	3.3657	6.80439	5.49332	9.1361
		2014.4	0.086197	4.83437	3.70326	4.76089	4.06033	8.59158		2014.4	-0.104874	9.13698	7.7908	9.28925	10.3702	13.7101		2014.4	0.479919	3.70778	3.14642	6.06668	5.62688	9.18906

## Sheet: Figure 4d-e
Figure 4D	representative experiment	Time (s)	T-control (NO SNAP29)+ V-Rab39A	T-Rab2+ V-Rab39A	(GTP) T-Rab2-HOPS-2+ V-Rab39A-HOPS-4	independent repeat 1	Time (s)	T-control (NO SNAP29)+ V-Rab39A	T-Rab2+ V-Rab39A	(GTP) T-Rab2-HOPS-2+ V-Rab39A-HOPS-4	independent repeat 2	Time (s)	T-control (NO SNAP29)+ V-Rab39A	T-Rab2+ V-Rab39A	(GTP) T-Rab2-HOPS-2+ V-Rab39A-HOPS-4				Figure 4E	Control (No SNAP29)	T-Rab2 + V-Rab39A	T-Rab2 + V-Rab39A + HOPS
		0.25	0	0	0		0.25	0	0	0		0.25	0	0	0					0.84375	0.956153	2.03052
		12.6788	-0.62319	0.064074	0.031476		12.5913	-0.0909958	-0.267266	-0.0621223		12.7312	0.370841	-0.0342169	0.388453					0.642368	1.38002	2.35484
		25.2913	0.021989	-0.19453	0.296084		25.1513	-0.251778	0.160918	0.151501		25.3962	0.0847359	0.0859795	0.503885					0.101332	0.927726	1.22501
		37.8212	-0.1911	-0.2892	0.124339		37.4412	0.117527	0.189504	0.145425		37.8063	0.295944	-0.400453	0.442307
		50.2212	-0.02981	-0.06853	0.202992		49.9225	0.142889	-0.135263	0.0925312		50.5013	0.0762043	-0.0390806	0.268688
		62.8287	-0.04918	-0.05866	0.366754		62.27	0.144831	0.257076	0.46847		63.0913	0.403524	-0.0359345	-0.132437
		75.5088	-0.05773	0.220432	0.214801		74.7213	0.0312767	-0.0495567	-0.289892		75.6312	0.0311203	0.0370216	0.354469
		87.8812	-0.05968	0.231629	0.200524		87.4413	-0.0154838	0.110855	0.164618		88.195	0.173678	0.18733	0.303633
		100.44	0.080236	0.059304	0.20206		99.8363	0.342022	0.523572	0.31557		100.747	0.202673	0.144754	0.618526
		112.851	-0.1015	0.077521	0.338098		112.251	0.304218	0.620517	0.0625582		113.256	0.0441689	0.46053	0.587708
		125.379	-0.01781	-0.18065	0.612872		124.771	0.345366	0.20957	0.437375		125.751	0.396961	0.233644	0.291279
		137.891	0.023522	0.161746	0.359839		137.241	0.262552	0.242998	0.501819		138.15	0.282672	-0.0154848	0.267561
		150.429	0.257429	0.313657	0.109813		149.691	0.443766	-0.0479403	0.217737		150.886	0.258324	0.107401	-0.00815392
		162.974	0.040988	0.227397	0.591453		162.241	0.350895	0.214823	0.177219		163.44	0.15104	0.232214	0.58399
		175.58	0.270596	0.399076	0.548518		174.883	0.31391	0.23516	0.550289		175.92	-0.072166	0.105847	0.471241
		187.98	-0.08282	0.112548	0.5764		187.27	0.0109902	-0.00306797	0.345629		188.6	0.112542	0.27262	0.296576
		200.371	-0.06917	-0.0243	0.143796		199.651	0.0515575	0.240002	0.480885		201.251	0.113446	0.296742	0.512772
		212.656	-0.0005	-0.00029	0.554229		212.031	0.0112572	0.099576	0.160759		213.71	0.32133	-0.147035	0.288069
		225.004	-0.02633	0.32998	0.632506		224.491	0.327368	-0.0701151	0.305484		226.246	0.0700212	0.0988846	0.489431
		237.479	0.114047	-0.01423	0.437385		237.001	0.165621	0.263474	0.62713		238.945	0.115658	0.0998459	0.477646
		250.091	-0.20449	0.132146	0.550466		249.521	0.182785	0.242002	0.214371		251.565	0.194279	0.284423	0.259588
		262.44	0.142596	-0.09811	0.513413		262.091	0.267925	0.235966	0.260289		264.12	0.225288	0.381216	0.714752
		274.87	0.234256	0.335073	0.207662		274.731	0.314266	0.379784	0.345618		276.611	0.095552	0.0644474	0.708012
		287.559	0.231628	0.35528	0.335744		287.245	0.0923386	0.246977	0.502525		289.24	0.385785	0.278043	0.681911
		299.89	-0.01532	0.583631	0.548532		299.991	0.25835	0.294559	0.326721		301.78	0.123723	0.425495	0.556004
		312.29	0.195367	0.505081	0.624206		312.541	0.327822	0.410497	0.7636		314.56	0.088038	0.169236	0.389965
		324.59	0.169949	0.587448	0.720113		325.111	0.379318	0.434437	0.458928		327.2	0.172358	0.602416	0.590082
		337.039	0.148028	0.637383	0.714955		337.685	0.379099	0.207919	0.900065		339.625	0.213815	0.343377	0.354092
		349.42	-0.0595	0.18217	0.132094		350.091	0.560516	0.15579	0.785718		352.131	0.0526943	0.209517	0.631052
		361.87	0.034883	0.410461	0.781501		362.57	0.378397	0.331457	0.167391		364.56	0.0622339	0.464948	0.177992
		374.25	-0.12301	0.417438	0.619134		375.181	0.489494	0.45577	0.88829		377.105	0.266609	0.314325	0.671665
		386.799	0.153437	0.460178	0.667089		387.77	0.222462	0.207388	0.6391		389.57	-0.0708222	0.169596	0.523144
		399.244	0.030828	0.37539	0.900035		400.391	0.173939	0.414732	0.676696		401.99	0.187621	0.417377	0.554176
		411.74	0.099748	0.119995	0.376052		412.731	0.541697	0.429168	0.527051		414.51	0.0766096	0.491679	0.512472
		424.34	0.188588	0.869528	0.790221		425.351	0.168787	0.394316	0.403682		426.995	0.232618	0.700434	1.06822
		436.82	0.000114	0.635279	0.883922		437.621	-0.208134	0.143088	0.798175		439.69	0.0801773	0.564935	0.684237
		449.28	0.315093	0.400558	1.01962		450.061	0.357153	0.112295	0.676629		452.225	0.0697584	0.370448	0.76289
		461.8	0.345271	0.837134	0.986686		462.7	0.394428	0.57713	0.620863		464.66	-0.203017	0.609232	0.510231
		474.31	0.246303	0.509075	0.708959		475.301	0.41782	0.296532	0.730076		477.29	0.128478	0.488189	0.493902
		486.95	0.169854	0.564492	0.847953		487.571	0.359228	0.414538	0.685142		489.72	0.108017	0.178735	0.553921
		499.48	0.068222	0.468771	1.05249		500.111	0.427059	0.640343	0.84756		502.26	0.0263104	0.486076	0.374231
		512.139	0.262499	0.522916	0.943406		512.491	0.455814	0.265412	0.761179		514.92	-0.0190883	0.585873	0.853376
		524.51	-0.08844	0.157318	0.690873		524.98	0.205893	0.461323	0.697959		527.36	0.128788	0.522647	0.247412
		536.95	0.360258	0.544084	0.985627		537.591	0.242027	0.287158	0.524893		539.74	-0.179245	0.339873	0.716667
		549.38	-0.002	0.581558	0.978328		549.821	0.464134	0.34988	1.11554		552.276	0.152318	0.633952	0.32229
		561.83	0.301655	0.575189	1.03043		562.241	0.643604	0.167595	0.711417		564.796	0.243742	0.741028	0.502291
		574.419	0.248737	0.288668	0.976766		574.721	0.373598	0.635085	0.973684		577.398	0.191867	0.647272	0.58885
		586.9	0.054653	0.478932	0.983979		587.405	0.357195	0.457986	0.652979		589.906	0.189538	0.379883	0.825802
		599.344	0.154459	0.573714	1.13301		599.932	0.718637	0.280397	0.748327		602.607	-0.0206189	0.332452	1.06004
		611.86	0.304524	0.603322	0.858747		612.321	0.460619	0.430655	0.59498		614.938	0.0850444	0.586581	0.585455
		624.35	0.20908	0.674432	1.2819		624.701	0.350937	0.351158	0.914976		627.347	0.259206	0.849609	0.752522
		636.691	0.435189	0.704705	0.993165		637.18	0.362007	0.657185	1.12537		639.83	-0.164673	0.628862	0.715189
		649.069	0.256298	0.804382	1.11783		649.89	0.354879	0.323133	0.912363		652.17	0.361152	0.757637	0.858833
		661.704	0.203857	0.367696	1.31155		662.401	0.810862	0.795215	0.785196		664.568	-0.00492573	0.298324	0.942808
		674.28	0.329135	0.822641	1.3253		674.86	0.527285	0.427935	1.32276		677.141	0.278242	0.662313	0.600334
		686.87	0.207584	0.806181	1.42371		687.481	0.568983	0.292051	0.780827		689.54	0.117126	0.241485	0.813622
		699.174	0.308943	0.829906	1.25294		700.021	0.519751	0.340644	0.869999		701.926	0.0817404	0.678855	0.538166
		711.66	0.018347	0.67818	1.09495		712.331	0.370882	0.395364	0.922857		714.688	0.0346541	0.409681	1.0169
		724.17	0.44863	0.604907	1.32918		724.781	0.158833	0.397435	1.24718		727.335	0.292311	0.644883	1.10075
		736.54	0.060163	0.730145	0.570977		737.391	0.376497	0.171335	1.15423		739.737	0.628319	0.497856	0.810123
		749.13	0.569204	0.540332	1.20196		749.911	0.436695	0.423216	0.667082		752.425	0.0449004	0.451263	0.542686
		761.54	0.223908	0.898259	1.34534		762.481	0.501392	0.55861	1.19691		765.05	0.271792	0.474627	0.705873
		774.045	0.217134	0.411953	0.995265		774.961	0.245195	0.441081	1.10954		777.578	-0.0774336	0.668605	0.407619
		786.611	0.110684	0.650005	1.29485		787.551	0.692421	0.678081	1.14135		789.91	-0.098227	0.687243	0.63793
		799.12	0.437333	1.27081	0.944457		800.06	0.433615	0.502871	1.06197		802.335	0.140062	0.449758	1.13975
		811.561	0.265152	0.987549	1.10737		812.661	0.0557594	0.507967	1.26327		814.645	0.0367389	0.667719	1.27968
		824.069	0.192061	0.8343	1.45958		825.062	0.391396	0.462181	1.11034		827.246	0.261271	0.728631	0.546146
		836.52	0.223696	1.16226	1.24217		837.33	0.303467	0.542729	1.4395		839.606	0.0480757	0.479067	1.00309
		849.03	0.2471	1.00146	1.18581		849.58	0.581844	0.428722	1.21438		852.035	-0.0199552	0.54522	0.764803
		861.611	0.439478	0.748849	0.928548		861.971	0.641844	0.368395	1.12025		864.677	0.120204	0.588766	1.13347
		874.09	0.151277	0.429937	1.27618		874.481	0.58839	0.365514	1.40168		877.05	0.302355	0.335717	1.33877
		886.42	0.231118	1.12408	1.29816		886.96	0.332083	0.457831	1.19705		889.638	0.146329	0.655998	0.654327
		898.901	0.309617	1.0838	1.46861		899.311	0.255709	0.657395	1.05261		902.237	-0.0251398	0.801445	1.1245
		911.554	0.243893	0.846454	1.46774		911.66	0.33069	0.327292	1.2364		914.477	0.0769234	0.967913	0.579351
		924.14	0.11883	0.863692	1.18763		924.051	0.416483	0.40627	1.46366		926.977	-0.167188	0.669733	0.903061
		936.62	0.247006	0.605986	1.13183		936.62	0.77767	0.401472	1.16303		939.415	0.212529	0.691991	0.491684
		949.039	0.454439	0.946863	1.60921		949.066	0.622562	0.574965	1.29336		951.878	0.179698	0.417189	0.9289
		961.75	0.197762	1.10419	1.47426		961.47	0.355841	0.718703	1.01378		964.396	0.177941	0.548015	0.745096
		974.31	0.469301	0.813451	1.42328		973.96	0.7547	0.140814	1.2854		976.876	0.224835	0.755218	1.26144
		986.789	0.291724	0.884677	1.35428		986.561	0.504242	0.413465	1.46979		989.37	-0.151235	0.610801	1.1412
		999.089	0.490539	0.803898	1.37349		998.79	0.850885	0.796601	1.11534		1001.92	0.0764432	0.897674	0.867147
		1011.7	0.229996	0.870671	1.49068		1011.2	0.558807	0.481415	1.19513		1014.52	0.095449	0.737667	0.922682
		1024.21	0.279301	1.09719	1.55392		1023.6	0.742683	0.741706	1.25963		1027.19	0.0193467	0.996167	0.944063
		1036.73	0.527745	1.09442	1.37769		1035.99	1.04947	0.770963	1.55124		1039.49	0.151337	0.498181	0.566408
		1049.15	0.63238	1.05123	1.74421		1048.69	0.568117	0.573595	1.11414		1051.92	0.293623	0.735008	0.622684
		1061.71	0.149346	0.886292	1.66415		1060.95	0.324514	0.793406	1.35601		1064.36	0.110116	0.505267	0.898537
		1074.34	0.383318	0.788997	1.53519		1073.36	0.40777	0.473643	1.5093		1076.86	0.322701	0.848514	0.839199
		1086.88	0.524914	0.981445	1.45786		1085.92	0.387119	0.567163	1.41979		1089.23	-0.0540075	0.961913	1.19961
		1099.15	0.391453	1.07238	1.45515		1098.51	0.523491	0.589358	1.53879		1101.92	-0.147115	0.784436	0.985832
		1111.66	0.381029	1.04606	1.49475		1110.99	0.599396	0.692309	1.40834		1114.62	0.0651617	0.747149	0.818592
		1124.12	0.338029	0.721287	1.68896		1123.41	0.665131	0.497029	1.90456		1127.1	0.0645571	0.358077	0.949423
		1136.51	0.228463	1.24454	1.53458		1135.84	0.983992	0.788999	1.84562		1139.54	0.20055	0.699924	1.14422
		1148.87	0.477197	0.987871	1.73156		1148.15	0.38188	0.493707	1.38621		1151.91	0.06253	0.539776	0.798683
		1161.37	0.544147	1.09276	1.55335		1160.59	0.355478	0.732066	1.69413		1164.4	0.0353341	0.755041	0.746225
		1173.9	0.653461	1.00924	1.60309		1173.22	0.188103	0.661348	1.55145		1176.86	0.128922	0.878902	1.008
		1186.33	0.481902	0.846368	1.55207		1185.81	0.382494	0.595203	1.20753		1189.29	0.0851812	0.912993	1.12626
		1198.89	0.291822	1.07536	1.5612		1198.23	0.703941	0.570523	1.31531		1201.78	0.304817	0.792901	0.429394
		1211.24	0.429746	1.4316	1.69632		1210.77	0.689354	0.524747	1.37373		1214.12	-0.0812712	0.672261	0.977472
		1223.85	0.497705	1.07921	1.44499		1223.19	0.280998	0.893096	1.59037		1226.62	0.0846343	0.601121	1.26884
		1236.38	0.264403	0.595155	1.67933		1235.64	1.05455	0.477376	1.57716		1239.05	0.0622826	1.03546	0.815977
		1248.93	0.207314	1.0384	1.67062		1248.38	0.75469	0.538458	1.29572		1251.47	0.228602	0.835933	0.723602
		1261.39	0.434713	0.851256	1.77384		1260.84	0.354584	0.363548	1.21757		1264.07	0.195055	0.888899	0.477209
		1273.86	0.648247	1.08873	1.62278		1273.12	0.543499	0.62921	1.31184		1276.62	0.0619354	0.835083	1.09211
		1286.29	0.469309	1.0832	1.64121		1285.58	0.81069	0.606487	1.44847		1289.03	0.107316	0.988288	1.1937
		1298.76	0.734497	0.897492	1.96759		1298	0.233662	0.64618	1.29175		1301.52	0.276888	0.940243	0.858662
		1311.03	0.303107	1.32698	1.56233		1310.58	0.35799	0.662471	1.36866		1313.93	-0.0722709	0.941696	0.452772
		1323.41	0.474013	1.24272	1.70675		1323.18	0.706373	0.806512	1.48545		1326.43	0.0106483	0.738962	1.42926
		1335.89	0.562349	0.998038	1.83135		1335.75	0.532604	0.722182	1.58532		1339.17	0.281562	0.791554	0.87752
		1348.37	0.356257	1.0553	1.43148		1348.12	0.740395	0.478282	1.54511		1351.61	0.119634	1.06812	0.858997
		1360.61	0.661621	1.30418	1.75968		1360.68	1.00068	0.432906	1.23415		1363.97	0.110879	0.977162	1.18512
		1373.05	0.386523	1.33953	1.88313		1373.36	0.482597	0.540101	1.29624		1376.37	0.136662	0.801729	1.16127
		1385.74	0.557297	0.884915	1.63855		1385.73	0.834272	0.424509	1.71192		1388.86	0.181127	0.700356	1.5702
		1398.33	0.202654	1.08826	1.90744		1398.26	0.879356	0.639215	1.71493		1401.42	0.0973983	0.57544	1.08516
		1410.63	0.393088	1.16786	1.63689		1410.69	0.627789	0.544979	1.62761		1413.99	0.10108	0.830848	1.42116
		1423	0.477951	1.37294	1.78209		1423	0.351595	0.844972	1.19055		1426.54	0.215614	0.853536	1.00197
		1435.39	0.454425	1.08595	1.77343		1435.43	0.835363	0.728885	1.94167		1439.11	0.0076828	0.585699	1.32797
		1447.88	0.733603	1.25446	1.78224		1448	0.71471	0.648349	1.25129		1451.48	0.0411057	0.915842	0.892687
		1460.4	0.610248	1.16608	1.92534		1460.43	0.664835	0.284351	1.37545		1463.92	0.171328	0.933155	1.05406
		1472.93	0.613447	1.212	1.61861		1472.92	0.887838	0.428637	1.31063		1476.6	0.316101	0.677099	1.41302
		1485.32	0.536089	1.00164	1.59283		1485.37	0.62162	0.772042	1.55334		1489.29	0.122959	0.55666	1.46633
		1497.92	0.30969	1.10142	2.35249		1497.95	0.684254	0.558694	1.14921		1501.69	-0.0909672	0.792912	1.28929
		1510.5	0.40413	1.27499	2.19301		1510.67	0.660261	0.403165	1.55492		1514.28	0.26395	0.850486	1.33417
		1522.95	0.428439	1.1794	1.86318		1523.03	0.28911	0.557859	1.57146		1526.79	-0.00731945	0.507801	1.02157
		1535.39	0.619035	1.13265	1.89945		1535.37	0.578901	0.48897	1.57109		1539.38	0.0680671	1.07898	1.22585
		1547.74	0.225667	1.17352	1.76902		1548.02	0.602221	0.354273	1.47738		1551.83	0.272233	1.00641	1.23487
		1560.37	0.497332	1.42849	2.13302		1560.36	0.906706	0.778098	1.49573		1564.52	0.218192	0.79316	1.0753
		1572.85	0.671155	1.17745	1.84259		1572.81	0.773577	0.792085	1.78824		1576.91	-0.0189552	0.945108	1.22743
		1585.24	0.400112	1.60731	2.19889		1585.34	0.632729	0.719691	1.71509		1589.3	0.00250053	0.797251	0.839817
		1597.57	0.442656	1.26677	2.12457		1597.63	0.5891	1.0004	1.64668		1601.91	0.0555553	1.14826	0.601749
		1610	0.653298	1.12678	1.91552		1609.86	0.661512	0.704299	1.76232		1614.59	0.0247655	0.778963	1.35878
		1622.37	0.537768	1.22291	1.77162		1622.29	0.441164	0.681824	1.80355		1626.96	-0.0732384	0.892756	1.70931
		1634.78	0.513554	1.06974	1.74628		1634.6	0.352764	0.572092	1.58117		1639.47	0.109062	0.939857	1.06367
		1647.35	0.537873	1.36214	1.9722		1646.99	0.747601	0.841313	1.45302		1651.75	0.141241	0.876778	1.26787
		1659.96	0.430155	1.27378	1.72393		1659.55	0.405029	0.580295	1.68558		1664.24	-0.00895977	0.791483	1.16268
		1672.54	0.652736	1.38122	1.90198		1672.03	0.448101	0.630528	1.73668		1676.73	0.228018	0.894518	1.08356
		1685.07	0.11926	1.2519	2.05686		1684.5	1.05728	0.892606	1.30232		1689.09	0.137819	0.979208	1.2748
		1697.77	0.361346	1.37815	2.27839		1696.82	0.495741	0.39998	1.75036		1701.45	0.179876	1.22839	0.84437
		1710.29	0.424187	1.24965	2.21875		1709.21	0.52874	0.885396	1.57145		1713.86	-0.012651	1.39312	1.38592
		1722.73	0.792867	1.25632	2.07773		1721.91	0.540213	0.528398	1.53355		1726.22	-0.0453887	1.06228	0.890856
		1735.26	0.735409	1.14108	2.1882		1734.39	0.733179	0.425895	1.31459		1738.66	0.0852923	0.816225	1.02808
		1747.74	0.6459	1.21257	2.32878		1746.85	0.545195	0.501209	1.49639		1751.3	-0.095952	0.932766	1.79249
		1760.36	0.534839	1.14753	2.23619		1759.36	0.533793	0.808209	1.31454		1763.59	0.0176044	0.961577	1.23282
		1772.99	0.178683	1.23662	2.42836		1771.82	0.883945	0.527811	1.76734		1775.98	0.0137472	0.745026	1.20457
		1785.43	0.488441	1.4534	2.09311		1784.46	0.709608	0.724225	1.69269		1788.57	0.0124025	0.810637	0.756485
		1797.74	0.36114	1.19103	1.87118		1796.89	0.778572	0.705356	1.95577		1800.86	-0.135235	1.09135	0.79505
		1810.11	0.570136	0.923965	2.16602		1809.38	0.682236	0.629268	1.69299		1813.31	0.209699	1.14698	1.29268
		1822.61	0.534764	1.40701	2.25365		1822.01	0.837946	0.729739	1.68479		1825.83	0.145929	1.09491	1.25586
		1834.96	0.435676	1.65398	2.19592		1834.6	0.806246	0.737515	1.86653		1838.29	0.0137377	1.06217	1.55285
		1847.61	0.752646	1.36356	2.3176		1847.12	0.845764	0.318707	1.63386		1850.76	0.050983	0.93219	1.30634
		1860.07	0.728109	1.42165	2.08725		1859.5	0.756798	0.871688	1.74346		1863.26	0.314641	0.943173	1.78771
		1872.76	0.822529	1.03081	2.23355		1872.08	0.642277	0.726964	1.74382		1875.76	0.0567055	0.9662	1.25171
		1885.03	0.631836	1.14345	2.13681		1884.52	0.578035	0.851647	1.63183		1888.18	-0.113276	1.0723	1.73795
		1897.4	0.594902	1.21981	2.26204		1896.83	0.805058	0.557733	1.66282		1900.8	0.0503283	1.1149	1.13744
		1909.82	0.441292	1.35536	2.51269		1909.19	0.718409	0.393174	2.17526		1913.27	0.218628	0.893455	1.13924
		1922.17	0.785872	1.81769	2.14994		1921.79	0.774654	0.60963	1.64369		1925.82	0.0463548	0.728896	1.33245
		1934.73	0.867404	1.15647	2.3221		1934.24	0.918032	0.171581	1.87582		1938.43	0.121721	0.892635	1.45832
		1947.18	0.932841	1.49284	2.42159		1946.75	0.351782	0.821246	1.88056		1950.93	-0.033504	0.960539	1.28918
		1959.75	0.329638	1.44947	2.10108		1959.21	0.725914	0.536189	1.94542		1963.58	0.12621	0.909545	1.56193
		1972.24	0.699335	1.41052	2.30708		1971.54	0.379997	0.622868	1.96615		1976.09	0.128069	0.657108	1.60545
		1984.73	0.43787	1.44144	2.14961		1983.96	0.664272	0.604595	1.79262		1988.5	-0.206003	0.730002	1.25402
		1997.12	0.717058	1.57109	1.98685		1996.42	0.515694	0.665161	1.90453		2001.04	-0.228611	0.842959	1.61088
		2009.62	0.642368	1.38002	2.35484		2009.1	0.84375	0.956153	2.03052		2013.44	0.101332	0.927726	1.22501

## Sheet: Figure 4g
Ctrl	With HOPS
20	64.2857
20	72.2222
23.0769	91.6667
0	66.6667
20	100
0	85.7143
40	85.7143
0	75
33.3333	66.6667
28.5714	100
0	66.6667
33.3333	56.25
0	57.1429
27.2727	80
42.8571	68.75
46.1538	71.4286
30	61.5385
50	56.25
0	70
43.4783	59.0909

## Sheet: Figure 5c
VPS39 with LC3 (Rab39A-WT+ cells)	VPS39 with LC3 (Rab39A-SN+ cells)	VPS41 with LC3 (Rab39A-WT+ cells)	VPS41 with LC3 (Rab39A-SN+ cells)
0.03	-0.05	0.018	0.004
0.05	-0.073	0.012	-0.068
0.066	-0.042	0.137	0.015
0.011	-0.082	0.177	0.006
0.02	-0.172	0.274	0.001
0.048	-0.019	0.088	-0.041
0.056	-0.02	0.022	-0.01
0.003	-0.01	0.039	-0.065
0.068	0.001	0.018	-0.039
0.01	-0.066	0.004	-0.009
0.019	0.003	0.099	-0.048
0.003	-0.014	0.093	0.008
0.04	0.003	0.021	0.003
0.02	-0.038	0.041	-0.077
0.031	-0.09	0.049	-0.011
0.004	0.008	0.03	-0.058
0.038	-0.034	0.039	-0.028
0.015	-0.056	0.067	-0.014
0.015	-0.041	0.061	-0.029
0.063	-0.027	0.068	-0.058
0.048	-0.034	0.058	-0.085
0.053	-0.015	0.054	-0.038
0.09	-0.018	0.035	-0.018
0.023	-0.024	0.02	-0.059
0.081	-0.089	0.036	0.007
0.128	-0.071	0.064	0.01
0.012	-0.101	0.027	-0.036
0.043	-0.144	0.056	-0.071
0.025	-0.015	0.087	-0.058
0.009	-0.028	0.09	-0.027
0.017	-0.025	0.105	-0.064
0.028	-0.034	0.027	-0.033
0.065	-0.024	0.074	-0.068
0.031		0.029	-0.029
0.112		0.078	-0.027
0.015		0.045	-0.117
0.036		0.017	-0.006
		0.109
		0.027

## Sheet: Figure 5e-f
LC3
	ctrl +Vector			KO +Vector			KO + EGFP-Rab39A			KO + EGFP-Rab39A QL			KO + EGFP-Rab39A SN			KO + EGFP-Rab39A CC-AA
Untreat	1	1	1	5.15794	6.64315	4	1.47046	3.82772	2.45895	1.75108	2.99505	0.887526	12.1145	7.19565	6.61672	4.48677	4.23691	2.04929
Torin1	2.49016	2.76739	1.39	7.49138	8.70037	6	2.6212	4.62752	2.14642	2.16473	3.33633	1.80184	18.0894	8.03725	8.67292	6.81791	5.71681	3.40205
p62
	ctrl +Vector			KO +Vector			KO + EGFP-Rab39A			KO + EGFP-Rab39A QL			KO + EGFP-Rab39A SN			KO + EGFP-Rab39A CC-AA
untreat	1	1	1	1.82552	2.24272	2	0.643138	1.16907	0.691637	0.677385	1.11699	0.735342	1.53531	1.24266	1.59893	1.38377	1.64159	1.25235
Torin1	0.042865	0.615712	0.58	1.35849	1.10436	1	0.33226	1.03675	0.341641	0.231015	0.824789	0.07804	1.40499	1.18362	1.31451	0.909087	1.16135	1.07156

## Sheet: Figure 5g-h
Figure 5G	representative experiment	Time (s)	T-rab2+ V-control(NO VAMP8)	T-rab2+ V-rab39a	(GDP)T-rab2-HOPS-2+ V-rab39a-HOPS-4	(GTP)T-rab2-HOPS-2+ V-rab39a-HOPS-4	independent repeat 1	Time (s)	T-rab2+ V-control(NO VAMP8)	T-rab2+ V-rab39a	(GDP)T-rab2-HOPS-2+ V-rab39a-HOPS-4	(GTP)T-rab2-HOPS-2+ V-rab39a-HOPS-4	independent repeat 2	Time (s)	T-rab2+ V-control(NO VAMP8)	T-rab2+ V-rab39a	(GDP)T-rab2-HOPS-2+ V-rab39a-HOPS-4	(GTP)T-rab2-HOPS-2+ V-rab39a-HOPS-4		Figure 5H	T-rab2+V-control(NO VAMP8)	T-rab2+V-rab39a	(GDP)T-rab2-HOPS-2+V-rab39a-HOPS-4	(GTP)T-rab2-HOPS-2+V-rab39a-HOPS-4
		0.25	0	0	0	0		0.25	0	0	0	0		0.25	0	0	0	0			0.086197	4.83437	2.87411	8.59158
		15.835	-0.60359	0.765408	0.331039	0.563896		15.835	0.565895	0.511421	1.18106	0.184761		15.835	-0.132385	0.241226	0.208744	0.313354			-0.10487	9.13698	6.8188	13.7101
		31.4838	-0.17613	0.326214	0.36343	0.816429		31.4838	0.201012	-0.473801	1.05385	1.02178		31.4838	-0.0135193	0.326981	0.960041	0.474953			0.479919	3.70777	4.0871	9.18906
		47.19	-0.11645	1.16901	0.678165	1.12057		47.19	0.414452	0.185562	0.998947	0.270355		47.19	0.343735	0.599926	0.79557	1.07491
		62.84	0.426758	0.973637	0.715027	1.34538		62.84	0.973114	1.16231	1.3931	0.972488		62.84	-0.344276	0.354465	0.797657	1.01163
		78.6437	0.118759	1.11331	0.499409	1.14162		78.6437	-0.0205917	1.01325	1.38643	0.532822		78.6437	0.187241	1.36589	0.330448	1.25488
		94.3337	0.2715	1.19043	0.205101	1.31515		94.3337	0.367485	1.32858	1.73294	0.76088		94.3337	-0.0978775	1.38971	0.683445	1.25464
		110.094	0.234306	1.19886	0.72002	0.830994		110.094	0.481018	1.21343	1.54966	1.12254		110.094	0.434189	1.04955	0.641365	1.40193
		125.675	0.268471	1.26063	0.390701	1.25803		125.675	0.50116	1.58331	2.39673	1.55672		125.675	-0.120186	1.30279	0.922832	2.34087
		141.329	0.155754	1.19841	0.673527	1.25713		141.329	0.779923	2.70025	1.92369	1.37956		141.329	-0.0529327	1.54161	1.57102	1.88074
		156.879	0.589798	1.42399	0.483749	1.58688		156.879	0.506813	2.57687	1.79103	2.2399		156.879	0.170288	2.0864	1.02168	2.20614
		172.56	-0.41344	1.538	0.919636	2.185		172.56	-0.122253	3.21679	1.65734	1.12216		172.56	0.253609	2.15062	0.716907	2.01852
		188.24	-0.66074	1.55916	0.334946	2.49335		188.24	0.227448	2.44899	1.12559	2.26847		188.24	-0.326263	2.37617	1.16628	2.21759
		203.894	-0.17124	1.49772	0.564365	3.10725		203.894	0.974571	2.78668	2.30735	2.32732		203.894	0.613228	2.67457	0.83897	2.69233
		219.505	0.277374	1.94312	0.686783	2.55344		219.505	-0.236565	2.97349	1.40147	1.99654		219.505	0.420441	2.37796	1.3005	3.10175
		235.145	0.33596	1.34867	0.94725	2.59853		235.145	0.75946	3.77207	2.13508	2.59224		235.145	0.4683	2.58572	0.898842	3.15977
		250.915	-0.1197	1.20863	0.667068	2.40009		250.915	0.11377	3.51958	2.55397	2.01547		250.915	0.502991	2.46355	1.05027	3.49046
		266.624	-0.35488	1.72951	0.857807	2.07715		266.624	0.446114	3.62858	1.79309	1.8202		266.624	0.348663	2.91775	1.15529	3.81596
		282.324	0.134682	1.9406	0.898087	2.77884		282.324	0.0706711	4.3336	3.16412	2.33631		282.324	-0.113472	2.46408	1.09154	3.47552
		297.885	0.731987	1.47686	0.588615	3.1819		297.885	0.569496	3.72326	2.41586	2.31411		297.885	0.0344772	2.54306	1.40807	3.58768
		313.525	0.129807	1.66008	0.958542	2.36851		313.525	0.490379	4.16689	2.9777	2.40144		313.525	0.300201	3.11309	1.00964	3.90645
		329.004	0.177696	2.20905	1.23092	3.00282		329.004	0.426392	3.79337	2.37128	2.6823		329.004	0.389214	3.31907	1.55289	3.94862
		344.545	0.936478	2.13991	1.53127	3.34753		344.545	-0.247299	4.34369	2.85103	2.39586		344.545	0.524101	3.21179	1.42689	3.93024
		360.194	0.229675	2.25553	1.56378	3.81223		360.194	-0.299995	4.3872	2.74259	2.44405		360.194	-0.015358	2.81361	1.18019	3.82933
		375.865	1.18686	2.01413	1.51777	2.74079		375.865	-0.433327	3.619	3.07304	2.56948		375.865	0.0155029	3.31199	1.70578	4.06821
		391.584	0.758987	1.89068	1.15542	3.44152		391.584	0.114433	4.97999	3.12843	3.38663		391.584	0.581474	3.24996	1.7122	3.87724
		407.175	0.856354	2.29089	1.28427	3.95975		407.175	0.762367	4.51292	3.60855	2.92904		407.175	0.738182	2.92641	1.36278	4.06586
		422.944	0.226486	2.16028	0.988167	4.479		422.944	0.730675	4.25903	3.05901	2.92124		422.944	-0.329842	3.39914	1.80426	4.29014
		438.635	0.146889	1.91614	0.880157	4.09996		438.635	0.273781	4.27736	3.0719	3.04861		438.635	0.230377	2.81613	1.9456	4.17163
		454.324	0.326202	2.232	1.09093	4.66207		454.324	-0.343285	4.89455	3.37627	3.36586		454.324	0.375854	2.87104	2.13276	4.52421
		469.934	0.701424	2.87576	1.36299	4.62602		469.934	1.06645	5.40875	3.02905	3.59002		469.934	0.386543	3.49774	1.6896	4.28605
		485.44	0.648674	2.47389	1.21257	4.6966		485.44	-0.188301	5.25745	3.51263	3.85749		485.44	0.205307	3.18565	1.35107	4.70222
		501.159	0.160286	2.82363	1.1978	3.92967		501.159	1.03383	5.88609	3.63911	4.11498		501.159	0.450623	3.70496	1.5565	4.79784
		516.744	0.729332	2.23643	1.75706	4.33497		516.744	-0.644394	6.10571	3.84274	3.77744		516.744	0.637741	3.24066	1.81075	5.59084
		532.304	0.424133	2.22815	1.70788	4.59927		532.304	-0.309273	5.65788	3.43579	3.42178		532.304	0.405548	3.72646	1.79231	4.80682
		547.959	0.428612	2.38016	1.41943	4.42549		547.959	0.00782776	5.84544	4.2645	3.79588		547.959	-0.077034	3.39927	2.33052	5.26021
		563.525	1.14706	3.06866	1.55771	4.61195		563.525	-0.588127	5.55014	3.88252	4.13087		563.525	0.581055	3.24464	1.64198	5.42474
		579.204	1.11624	2.99683	1.80988	4.50418		579.204	0.451592	5.95706	3.99551	3.83157		579.204	0.283035	3.64563	1.75797	5.27689
		594.704	0.646271	2.81185	1.53946	4.63643		594.704	0.243187	5.28781	4.25255	3.78364		594.704	-0.270988	3.30103	1.71818	5.89079
		610.389	-0.03285	2.63375	1.11822	4.65629		610.389	-0.430016	5.56164	4.52662	3.76381		610.389	0.209656	3.88768	2.28985	5.36691
		625.999	0.505699	2.63949	1.82666	4.41444		625.999	0.0967941	5.8654	4.23028	4.53449		625.999	-0.115715	3.38706	2.03124	6.42931
		641.614	0.429245	2.85237	1.80996	5.60238		641.614	0.202141	5.4399	4.21877	4.15594		641.614	-0.268845	3.57302	2.20068	5.19385
		657.084	0.137619	2.83228	2.02954	4.90763		657.084	0.403954	5.8753	3.43771	3.75449		657.084	0.238914	3.5895	1.86972	5.67104
		672.724	0.380157	2.831	1.30128	5.28237		672.724	0.207596	6.32336	3.70994	4.70404		672.724	-0.316292	3.90533	1.82752	6.47034
		688.304	-0.79852	2.87202	1.21465	5.04521		688.304	0.601036	5.97729	3.95796	4.57195		688.304	0.175743	3.41182	2.63701	5.70975
		703.844	0.578682	3.42693	2.05161	5.71581		703.844	-0.277573	5.74095	4.46445	4.30769		703.844	-0.440468	3.57021	2.2654	6.2308
		719.29	0.07193	3.31699	1.78772	5.88054		719.29	0.683434	6.20126	4.46168	4.81506		719.29	-0.057373	3.73214	2.41264	6.49908
		734.964	0.381325	3.2004	1.47509	5.70956		734.964	-0.171364	5.28231	3.7662	4.65093		734.964	-0.256752	3.6523	2.65984	6.25951
		750.514	0.620918	2.64166	1.89718	5.6981		750.514	-0.00162506	6.20815	4.38553	4.73415		750.514	-0.442261	3.60017	1.94884	6.01117
		766.045	0.376717	2.73436	1.43368	5.70786		766.045	0.53537	6.50185	4.90458	4.31945		766.045	0.158493	3.76404	2.93176	6.18436
		781.794	0.498451	3.06612	1.80701	5.33433		781.794	-0.0965652	6.2192	4.87063	4.57302		781.794	0.650726	3.9771	2.72338	6.39489
		797.264	0.250397	3.09882	2.36092	5.35532		797.264	0.12558	6.50966	4.49613	4.60847		797.264	0.0621872	3.48755	2.39765	6.57532
		812.925	0.816292	3.50434	1.73475	5.84032		812.925	0.563492	6.31539	4.69975	5.34105		812.925	-0.119324	3.65727	2.21817	6.64893
		828.644	0.600655	3.22511	2.63178	6.04024		828.644	0.292633	6.0528	4.46587	5.01532		828.644	0.647072	3.54653	1.98147	6.63822
		844.263	0.72422	3.67173	2.56316	6.06137		844.263	0.453865	6.35527	4.40057	4.92996		844.263	0.43309	3.63747	2.07166	6.14984
		859.924	0.134537	2.97231	1.57804	5.95774		859.924	0.538384	6.12618	4.32852	5.15971		859.924	0.657715	3.72371	2.36131	6.80243
		875.535	0.161217	3.33189	2.16717	5.98823		875.535	0.242996	6.61159	5.17959	4.98483		875.535	0.442352	3.77392	2.19926	6.35484
		891.084	0.005348	3.84716	1.76744	5.59407		891.084	-0.0551224	6.76207	4.55569	5.15005		891.084	0.0424194	3.84052	2.32863	6.6629
		906.545	0.058632	3.19651	1.42615	6.17429		906.545	-0.216667	7.02986	4.74873	5.51881		906.545	0.256485	4.03149	2.36012	6.89271
		922.154	0.477501	2.9166	2.16053	6.72004		922.154	-0.0599289	6.45259	5.02943	5.41859		922.154	0.632568	3.74188	2.68877	6.51514
		937.624	0.268486	3.38664	1.55723	6.56703		937.624	0.406273	6.71887	4.84249	5.41518		937.624	0.323112	3.60808	2.46776	6.74712
		953.355	-0.22838	3.61649	2.41633	6.54867		953.355	-0.488304	7.03267	5.46458	5.39602		953.355	0.146835	4.0584	2.59509	6.41828
		968.904	0.640083	3.56026	1.86389	6.61565		968.904	-0.449516	6.98197	5.60493	5.48857		968.904	-0.00474548	4.44284	2.69464	6.50867
		984.624	0.350769	3.2167	2.17845	5.85628		984.624	-0.0531921	6.96886	5.00599	5.25347		984.624	0.292191	4.15567	2.40923	7.03326
		1000.37	0.672119	3.33054	1.95854	6.23151		1000.37	-0.429703	7.23893	5.32847	5.44195		1000.37	-0.131447	3.85913	2.48752	7.05836
		1015.89	0.410538	3.15324	2.05359	6.16812		1015.89	-0.138313	7.11275	4.88329	5.3022		1015.89	-0.234444	4.11422	3.08347	7.34916
		1031.42	0.713837	3.47374	2.03292	6.66515		1031.42	-0.323906	7.28468	4.70366	5.68322		1031.42	-0.18409	4.71703	3.07753	6.94982
		1046.85	0.505814	3.2919	2.21854	6.37647		1046.85	-0.197578	7.71908	5.02579	6.12574		1046.85	-1.05729	4.33102	2.7286	7.44206
		1062.46	0.586365	3.1563	1.91099	6.62404		1062.46	-0.0290299	7.68785	5.15065	5.98239		1062.46	-0.637825	4.20896	2.84049	7.92655
		1077.99	-0.0433	3.31868	2.23412	6.48292		1077.99	-0.142357	7.68106	5.67593	6.02196		1077.99	-0.317635	4.28963	2.67364	6.77181
		1093.51	0.606972	3.64904	2.13708	7.28993		1093.51	0.452271	7.01891	5.41766	5.86506		1093.51	-0.0216598	4.35794	2.85317	7.0443
		1108.97	-0.5484	3.53766	2.23626	7.29775		1108.97	0.740334	6.73531	5.2519	5.7345		1108.97	-0.272789	4.20097	3.06814	7.07352
		1124.55	0.735916	3.99952	2.67471	7.08192		1124.55	0.340195	7.4625	5.46798	5.85986		1124.55	0.082222	3.72059	3.42527	7.59882
		1140.11	0.725578	4.1709	2.15465	6.88718		1140.11	0.344933	7.33109	5.2116	6.2131		1140.11	-0.163902	4.12373	1.99329	7.42827
		1155.75	0.271065	3.87783	2.21388	6.65655		1155.75	-0.152946	7.6228	6.13503	6.64526		1155.75	0.559532	4.7487	2.91655	7.29902
		1171.18	0.907806	3.59273	2.06091	7.16864		1171.18	0.473068	6.9043	5.78419	5.76806		1171.18	0.617165	4.07519	2.9408	6.98785
		1186.64	-0.14108	3.99508	2.4888	7.12252		1186.64	-0.20562	7.16464	5.48548	6.15494		1186.64	-0.253357	3.83009	2.95926	7.80711
		1202.19	-0.03337	3.84078	1.76838	6.95806		1202.19	0.288048	7.12328	5.69709	5.71414		1202.19	0.219704	4.17917	3.12313	7.69544
		1217.71	0.538841	3.72881	2.05531	6.65308		1217.71	0.205048	7.60699	5.91943	6.56487		1217.71	0.397224	4.52267	2.7757	6.84415
		1233.3	0.202888	3.52256	2.38308	7.4349		1233.3	-0.519913	7.23898	5.60485	6.7966		1233.3	0.403458	3.68766	3.37301	7.93937
		1248.78	0.410995	3.6895	2.09746	7.45207		1248.78	-0.0504379	7.63459	5.48156	6.43863		1248.78	-0.325401	3.47503	3.4422	7.60484
		1264.39	0.462555	4.0467	1.91536	7.2346		1264.39	0.197983	7.49736	5.58365	6.22726		1264.39	-0.543388	4.18891	3.13652	7.48869
		1279.95	0.22451	3.25965	2.1217	7.52851		1279.95	0.426018	7.35241	6.01229	6.92767		1279.95	0.0184708	4.52063	3.95071	8.11397
		1295.5	-0.49644	4.05093	2.3161	7.22942		1295.5	0.151634	8.15984	5.42109	6.35152		1295.5	0.0400238	4.14562	3.37366	7.42329
		1311.14	0.657341	4.00333	2.42927	7.47291		1311.14	0.345856	7.17789	5.1825	6.99619		1311.14	0.726372	4.12478	3.64001	6.64866
		1326.74	0.740974	3.80111	1.7574	7.63289		1326.74	-0.336823	7.39299	5.02304	6.16483		1326.74	0.29274	3.65632	3.23552	7.61426
		1342.23	-0.05758	4.16499	2.07475	7.7078		1342.23	0.316002	8.05614	5.5768	6.44566		1342.23	0.027504	4.4208	3.15817	7.48611
		1357.85	-0.06931	4.45253	1.87929	7.56932		1357.85	-0.102524	7.31527	5.60522	6.62811		1357.85	0.498398	4.01892	3.41619	8.03617
		1373.45	0.672058	3.65741	1.9427	8.22799		1373.45	0.549881	7.71658	5.29973	6.50143		1373.45	-0.290871	3.95664	3.87577	7.74389
		1389.01	-0.02895	4.19656	2.1018	7.43494		1389.01	0.270843	7.97921	5.29148	6.56395		1389.01	0.441475	4.34388	3.87148	7.19952
		1404.77	0.502014	3.94386	2.00574	7.90115		1404.77	0.0735168	8.75346	6.23163	6.42725		1404.77	0.337814	4.32668	3.54413	7.54608
		1420.36	0.917732	4.07137	1.93856	7.256		1420.36	0.54023	8.4661	6.08035	6.2038		1420.36	0.46611	4.36633	3.65957	7.21738
		1435.85	0.320183	3.87324	1.95437	7.92058		1435.85	-0.00973511	7.74564	6.65054	6.64788		1435.85	0.0611038	4.06714	3.72607	7.56688
		1451.62	0.289368	4.17237	2.37279	7.78158		1451.62	-0.0636826	7.56491	6.29134	6.42067		1451.62	0.363632	4.16033	4.0237	8.17027
		1467.46	0.287468	3.94313	2.2118	7.94508		1467.46	-0.357941	7.32891	6.26083	6.74338		1467.46	0.0734253	4.13186	3.236	7.97327
		1483.09	0.361313	4.74364	1.8776	7.79784		1483.09	0.223686	7.91634	6.26175	7.23289		1483.09	0.605553	4.01294	3.36396	7.66767
		1498.73	0.754913	4.27692	2.19922	8.15112		1498.73	0.278809	8.41981	6.48328	7.07368		1498.73	0.352097	3.83287	3.63734	7.59404
		1514.69	0.102699	4.26677	2.1965	8.0159		1514.69	-0.338509	7.85706	6.29743	6.57391		1514.69	-0.472649	4.18518	3.57324	7.50128
		1530.34	-0.16441	4.10267	1.99553	8.30495		1530.34	0.438377	8.12611	6.45399	6.85083		1530.34	-0.0444565	3.76524	4.52134	7.76003
		1545.97	0.019661	4.40813	2.32171	8.42452		1545.97	-0.292297	7.95978	6.08752	6.55296		1545.97	0.125717	4.10936	4.21423	7.29576
		1561.64	-0.00421	4.06186	2.52708	8.05592		1561.64	-0.058548	8.22306	6.2924	7.43514		1561.64	-0.0674896	4.18257	3.36702	8.00848
		1577.32	0.220978	3.96973	2.3591	7.74632		1577.32	0.261497	8.02752	6.26039	6.58237		1577.32	-0.0450668	4.27842	3.79467	8.34395
		1592.81	0.479462	4.41972	2.40423	8.32286		1592.81	-0.332756	7.74331	6.38163	7.33231		1592.81	0.346275	3.91935	3.7227	8.08527
		1608.35	0.627777	4.67449	2.09402	8.45438		1608.35	0.105576	8.51187	6.69319	6.60745		1608.35	0.113052	3.8854	4.15916	8.13799
		1623.93	0.432961	4.41532	2.29139	7.93903		1623.93	0.828972	8.57301	6.48026	7.64716		1623.93	-0.400253	3.69247	3.52475	8.29447
		1639.57	0.135475	4.2455	2.27444	8.09446		1639.57	0.510002	7.79616	6.86168	8.61971		1639.57	-0.295486	4.3943	3.83649	7.52848
		1655.16	0.013458	4.30647	2.73817	7.7994		1655.16	0.560936	7.99514	6.36134	9.34694		1655.16	0.584251	3.97783	3.87085	8.6229
		1670.68	0.286102	4.46272	2.35249	8.19199		1670.68	0.236252	8.07021	5.96172	9.54205		1670.68	0.285255	4.3169	4.18832	8.55471
		1686.22	0.28344	4.60782	2.4152	8.13633		1686.22	-0.0256195	8.53575	6.32851	11.1657		1686.22	1.02159	4.35987	3.37442	7.85762
		1701.88	-0.20245	4.37501	2.23206	8.46768		1701.88	0.0212784	8.65634	6.0276	10.9028		1701.88	-0.190247	4.29016	4.08571	8.27045
		1717.62	-0.08365	3.94938	2.31599	8.45986		1717.62	-0.00606537	8.25548	6.35138	10.8061		1717.62	0.331047	3.83958	3.75104	8.98978
		1733.32	0.144745	4.39213	2.10294	7.74467		1733.32	0.232826	7.84441	6.33457	10.7885		1733.32	0.071434	3.74282	4.10545	8.32835
		1748.98	-0.09503	4.19347	2.75798	7.82838		1748.98	-0.474388	8.32124	6.71113	10.7477		1748.98	-0.353188	3.70044	4.42091	8.25382
		1764.7	0.684998	4.42292	2.13513	8.45261		1764.7	0.267853	8.56121	6.36433	10.4972		1764.7	-0.332252	4.06124	3.53097	8.08275
		1780.31	0.940308	4.72574	2.19436	8.11557		1780.31	0.523476	9.16917	6.47742	9.28544		1780.31	0.333008	3.90275	4.36199	8.65347
		1796.05	0.50116	4.94933	2.54874	7.08518		1796.05	-0.155022	8.93121	6.92574	8.8661		1796.05	-0.146713	4.20401	3.64062	7.86829
		1811.76	0.291306	4.86574	2.47524	8.41946		1811.76	0.12001	8.33732	6.77434	8.98809		1811.76	0.071228	3.64704	3.6242	8.9636
		1827.3	0.747849	4.51771	2.14802	7.98733		1827.3	-0.116364	9.27167	6.64854	9.38341		1827.3	-0.114021	4.46691	4.03767	8.62999
		1842.93	0.51593	4.55035	2.34529	8.67547		1842.93	-0.230301	8.36929	6.89729	9.4707		1842.93	0.235878	4.22097	3.98417	8.41897
		1858.48	0.859116	4.50291	2.37804	8.71704		1858.48	-0.237694	8.91367	6.57594	10.2715		1858.48	-0.361641	3.99106	4.30176	8.3782
		1874.04	0.447975	5.33354	2.64124	8.06316		1874.04	0.0576477	8.66614	6.10691	9.9245		1874.04	0.378677	3.46659	3.92682	9.12513
		1889.69	-0.04231	4.64959	2.44	8.37078		1889.69	-0.216156	8.39185	6.34814	10.7361		1889.69	-0.124451	3.36972	3.85879	8.41892
		1905.15	0.223259	4.5736	2.2876	8.19996		1905.15	0.161179	8.214	6.65325	10.7658		1905.15	0.0555038	4.00863	3.40079	9.09217
		1920.78	0.337395	4.42062	2.17102	8.84565		1920.78	0.320465	8.91194	6.41621	11.3951		1920.78	0.358635	3.64714	4.04048	9.0088
		1936.36	-0.20947	4.96586	2.50742	8.77113		1936.36	-0.135223	9.40255	6.7654	11.4972		1936.36	0.346611	3.88372	3.76535	8.64293
		1951.98	0.127846	4.78144	3.21647	9.47441		1951.98	-0.180862	9.09056	7.60615	12.3532		1951.98	-0.209724	3.78563	3.54483	9.04062
		1967.53	0.804138	4.78925	3.31757	9.06211		1967.53	0.0913467	8.30025	6.81086	13.1014		1967.53	0.320442	3.4143	3.68549	8.64707
		1983.13	-0.10629	4.70613	2.45406	8.59846		1983.13	0.386948	8.95524	7.11639	12.9955		1983.13	-0.0861664	4.25631	3.74969	8.42693
		1998.7	0.797401	4.95297	2.21534	8.86924		1998.7	0.438751	8.93473	6.7788	13.3428		1998.7	0.436424	4.19071	4.22324	9.1361
		2014.4	0.086197	4.83437	2.87411	8.59158		2014.4	-0.104874	9.13698	6.8188	13.7101		2014.4	0.479919	3.70778	4.0871	9.18906

[truncated: 8 more sheets: Figure 6d, Figure 6e-f, Figure 6g-h, Figure 6i-j, Figure 7b-c, Figure 7e, Figure 7g, Figure 7j-k]
