# Supplementary material for: C9orf72-catalyzed GTP loading of Rab39A enables HOPS-mediated membrane tethering and fusion in mammalian autophagy
Source: Nat Commun. 2023 Oct 11;14:6360. doi: 10.1038/s41467-023-42003-0 (PMC10567733; doi:10.1038/s41467-023-42003-0)
Supplement: Supplementary file 5 — Source Data [file 41467_2023_42003_MOESM5_ESM.zip › NCOMMS-22-37732B_SupFig_SourceData.xlsx]

## Sheet: Figure S4h
Rab39A	Rab39B
0.282	0.105
0.317	0.1
0.19	0.106
0.234	0.106
0.106	-0.015
0.089	0.086
0.167	0.103
0.117	-0.107
0.112	0.094
0.111	0.054
0.206	0.041
0.141	0.06
0.095	0.066
0.227	0.052
0.19	-0.14
0.101	0.004
0.146	0.11
0.056	-0.068
0.191	0.103
0.192	-0.027
0.188	-0.007
0.208	0.133
0.212	0.033
0.186	0.171
0.192	0.071
0.153
0.23

## Sheet: Figure S5b
untreat	Torin1	CQ	Torin1+CQ
0.06	0.075	0.002	0.065
-0.059	0.023	0.058	0.025
0.02	0.037	0.025	0.058
-0.009	0.039	-0.011	0.029
-0.003	0.021	0.032	0.03
-0.002	0.043	0.004	0.033
-0.089	0.061	0.056	0.042
0	0.154	0.012	0.04
-0.115	0.082	0.018	0.153
-0.067	0.167	0.11	0.123
0.003	0.107	0.03	0.109
0.038	0.044	0.094	0.134
-0.136	0.024	0.05	0.07
0.049	0.069	0.016	0.107
0.015	0.014	0.009	0.087
0.093	0.031	0.052	0.012
-0.008	0.039	0.023	0.106
	0.082	0.009	0.02
	0.085	-0.002	0.2
	0.033	-0.003
	0.008	0.017
	0.014	0.012

## Sheet: Figure S5d
Rab39A with WIPI2	Rab39B with WIPI2
0.027	0.137
-0.015	0.007
0.05	0.195
0.022	0.134
0.023	0.105
0.061	0.112
-0.015	0.035
0.032	-0.006
-0.043	0.16
0.031	0.051
0.087	0.168
0.064	0.123
0.008	0.2
0.017	0.121
	0.1
	0.103
	0.124
	0.203

## Sheet: Figure S5f-g
Autophagosome quantity
WT	Rab39A KO	Rab39B KO
1	5	1
2	3	1.75
1.25	5.5	3
2	5	2.25
4.5	3.66667	2.14286
2.66667	3.5	1.42857
1.5	1	2
9	1.33333	2.5
5	3	1.25
3	1	2.5
4	3.66667	1
1.5	2	1.75
2	5	1
	2.33333	2.5
3	1.75	2.75
3	2	2
1.66667	3.33333	2.33333
2	3	1.5
3	9	1.25
2	6	1.4
5	2.5	1.66667
2	4	2.33333
2.33333	6	2.66667
1.66667	3.33333	1
1.33333	4
2.66667	3.66667
4.5	8
1.6	4.5
3.66667
1.66667
Autolysosome/lysosome
WT	Rab39A KO	Rab39B KO
1	5	1.25
6.5	4.25	1
1	0	0.75
4	5	0.142857
2.5	1.33333	0.714286
2	2	1.33333
	3	1.2
7.5	0	2
7	5	1.75
6	0.5	2.25
1	1.66667	1.6
8	2	1.25
0.5	2	0.2
	3.33333	1.5
1.5	1.75	0.5
5	4.5	2
1.66667	2.33333	2
0.5	4	1
2.5	6	1.75
0.5	5	0.6
1.5	1	2
1.5	4	0.666667
0.666667	6	1.5
3	4	1.5
1.33333	4.66667	2
0.333333	1.66667	0.75
6	6	2.5
1	4	2
0.666667		1
1		1

## Sheet: Figure S5i
Ctrl	Rab39A KO1	Rab39A KO3
9	7	8
13	22	9
10	2	3
4	8	11
9	4	12
6	19	12
7	5	5
8	4	15
8	14	8
9	18	16
10	13	6
6	3	19
5	5	26
6	8	19
7	4	8
7	3	9
4	6	10
6	7	8
7	10	10
8	15	5
8	12	12
11	15	4
12	10	15
10	14	10
6	16	17
12	19	18
6	5	15
10	20	6
12	12	4
6	8	7
9	4	14
12	16	9
10	13	6
11	16	5
6	8	11
6	9	11
5	17	9
2	14	10
3	10	6
6	12	20
8	10	12
16	16	18
7	10	16
8	18	11
7	5	3
8	16	8
22	7	5
12	26	9
9	12	13
12	6	5
23	16	6
21	10	16
8	11	11
9	3	5
24	5	10
11	6	11
8	7	4
7	11	7
8	8	13
11	11	4
10	7	21
10	7	6
9	6	13
15	9	10
9	6	3
6	8	10
8	5	8
7	11	18
9	11	6
10	15	3
7	5	7
6	16	20
7	5	9
5	7	7
8	11	8
10	6	8
10	27	3
6	14	6
7	6	6
15	10	5
16	4	3
10	11	12
6	11	9
11	9	9
14	7	12
8	8	8
10	20	8
12	21	9
22	13	3
2	30	18
12	10	7
13	20	18
6	11	9
8	16	13
8	4	9
6	8	20
15	15	4
14	9	3
15	9	9
12	10	15
13	9	5
9	6	14
12	11	16
12	15	11
8	14	9

## Sheet: Figure S5k
	Ctrl			Rab39A KO1
0	1	1	1	1	1	1
1	0.793427	0.864272	0.793109	0.765938	0.766104	0.894763
2	0.212206	0.275333	0.212195	0.261042	0.258955	0.292891

## Sheet: Figure S6b-c
LC3
	Ctrl			Rab39B KO
un	1	1	1	0.93	0.38	0.59
Torin1	1.16	1.36	1.39	0.84	0.28	0.55
BaA1	3.07	3.39	1.3	2.35	2.26	0.44
Torin1+BafA1	3.88	3.199	1.27	2.83	2.88	0.99
p62
	Ctrl			Rab39B KO
un	1	1	1	0.98	0.85	0.78
Torin1	0.53	0.59	1.16	0.47	0.3	0.66
BaA1	1.27	1.47	1.11	1.04	1.39	1.56
Torin1+BafA1	1.43	1.56	1.21	0.95	1.46	1.6

## Sheet: Figure S6g
Ctrl	Rab39B KO
9	4
8	5
10	3
6	3
7	5
10	4
10	3
7	7
4	2
8	4
5	4
5	4
6	4
5	4
3	5
7	3
7	6
8	3
7	3
10	6
4	7
6	8
8	4
4	4
3	3
4	4
6	4
9	4
8	3
5	5
6	7
6	9
8	4
6	5
9	5
11	3
12	7
10	2
7	3
10	6
9	5
4	7
4	5
3	4
9	5
5	3
6	3
10	3
6	4
4	3
8	4
7	6
11	3
4	9
6	4
6	2
9	5
7	6
10	8
8	2
7	2
6	4
5	2
5	3
6	8
5	7
6	2
7	5
8	4
7	7
10	3
5	4
12	1
12	1
3	6
8	6
4	5
3	3
9	4
7	5
8	3
7	2
7	7
4	4
9	2
10	3
5	2
7	1
10	9
8	6
6	2
6	2
12	8
8	5
6	6
6	5
5	5
9	4
4	3
4	5
6	3
3	0
8	5
11	6
10	3
8	6
6	4
8	6

## Sheet: Figure S6i
Ctrl	Rab39B KO3
6	9
5	3
10	2
9	6
6	2
4	2
5	5
4	1
6	4
4	7
6	2
2	2
6	2
11	1
14	11
9	1
12	2
3	3
15	8
12	2
9	2
4	0
9	4
5	6
8	2
11	10
10	3
3	0
12	0
3	0
3	12
15	9
10	13
12	4
5	2
8	4
6	0
4	0
7	3
3	1
14	3
13	6
12	5
14	8
5	4
7	0
10	12
12	2
7	5
8	3
12	0
20	20
14	1
14	11
9	17
7	9
10	1
12	5
8	1
8	2
9	2
11	6
16	2
9	5
17	9
14	11
13	5
6	12
6	6
4	6
9	2
15	4
12	11
6	4
13	9
12	4
8	9
8	6
10	7
12	2
5	6
10	2
11	6
9	0
12	9
7	11
5	6
9	5
5	6
6	10
4	7
6	9
12	0
10	9
7	5
11	7
5	8
4	10
3	5
18	8
6	5
11	6
7	3
5	5
4	10

## Sheet: Figure S7
Figure S7
a	lane 3	lane4
	1	1.54
	1	1.05
	1	1.65
b	lane 3	lane 4	lane 5	lane 6
	1	1.41	1.21	1.45
	1	1.33804	0.886497	1.60768
	1	1.94991	0.537982	1.661
c	lane 3	lane 5	lane 6	lane 8
	1	4.19	1	0.13
	1	6.73	1	0.61
	1	1.05	1	0.47
d	lane 4	lane 5	lane 7	lane 8
	1	0.54	1	0.31
	1	0.14	1	0.32
	1	0.45	1	0.21

[truncated: 7 more sheets: Figure S8c , Figure S9b, Figure S9d-e, Figure S9g, Figure S9i, Figure S10b, Figure S10d]
